# Supplementary material for: ROS-Mediated Inhibition of S-nitrosoglutathione Reductase Contributes to the Activation of Anti-oxidative Mechanisms
Source: Front Plant Sci. 2016 Nov 10;7:1669. doi: 10.3389/fpls.2016.01669 (PMC5102900; doi:10.3389/fpls.2016.01669)
Supplement: Supplementary file 1 [file Table_1.xlsx]

## Sheet: upregulated
Table S1. List of up- and down-regulated genes in gsnor mutant compared to WT plant.
Microarray analysis of 4-week-old WT and gsnor mutant plants. ArrayExpress accession number E-MTAB-4756
ProbeName	LocusTag	fold change gsnor vs. WT	GeneName
A_84_P233609	AT5G62080	97.9654	protease inhibitor/seed storage/lipid transfer protein (LTP) family protein
A_84_P21510	AT5G07530	88.9934	GRP17 (GLYCINE RICH PROTEIN 17); lipid binding
A_84_P23763	AT1G66850	80.4883	protease inhibitor/seed storage/lipid transfer protein (LTP) family protein
A_84_P10877	AT3G51590	74.399	LTP12 (LIPID TRANSFER PROTEIN 12); lipid binding
A_84_P11283	AT1G47980	67.653	hypothetical protein
A_84_P23402	AT5G07550	51.0755	GRP19 (GLYCINE-RICH PROTEIN 19); lipid binding
A_84_P22542	AT5G44540	44.2666	tapetum-specific protein-related
A_84_P60960	AT5G39880	44.1642	hypothetical protein
A_84_P24111	AT1G62940	42.0724	ACOS5 (ACYL-COA SYNTHETASE 5); 4-coumarate-CoA ligase/ long-chain-fatty-acid-CoA ligase/ medium-chain-fatty-acid-CoA ligase
A_84_P16267	AT1G58430	41.5053	RXF26; carboxylesterase/ hydrolase, acting on ester bonds///RXF26; carboxylesterase/ hydrolase, acting on ester bonds
A_84_P12450	AT1G75940	37.9662	ATA27; catalytic/ cation binding / hydrolase, hydrolyzing O-glycosyl compounds///ATA27; catalytic/ cation binding / hydrolase, hydrolyzing O-glycosyl compounds
A_84_P15688	AT1G06260	35.4773	cysteine proteinase, putative"
A_84_P144579	AT3G07850	35.0674	exopolygalacturonase / galacturan 1,4-alpha-galacturonidase / pectinase"///exopolygalacturonase / galacturan 1,4-alpha-galacturonidase / pectinase"
A_84_P786552	AT2G20870	34.7954	cell wall protein precursor, putative"
A_84_P827882	AT5G45880	33.5135	pollen Ole e 1 allergen and extensin family protein
A_84_P10660	AT2G29490	33.4207	ATGSTU1 (GLUTATHIONE S-TRANSFERASE TAU 1); glutathione transferase
A_84_P23724	AT1G17180	32.2298	ATGSTU25 (GLUTATHIONE S-TRANSFERASE TAU 25); glutathione transferase
A_84_P566998	AT3G49540	31.2524	hypothetical protein
A_84_P259610	AT3G01240	30.3906	hypothetical protein
A_84_P17296	AT2G42990	29.4744	GDSL-motif lipase/hydrolase family protein
A_84_P11606	AT2G29480	28.7129	ATGSTU2 (ARABIDOPSIS THALIANA GLUTATHIONE S-TRANSFERASE TAU 2); glutathione transferase
A_84_P12424	AT1G01280	28.3791	CYP703A2 (CYTOCHROME P450, FAMILY 703, SUBFAMILY A, POLYPEPTIDE 2); oxidoreductase, acting on paired donors, with incorporation or reduction of molecular oxygen, NADH or NADPH as one donor, and incorporation of one atom of oxygen / oxygen binding///"CYP703A2 (CYTOCHROME P450, FAMILY 703, SUBFAMILY A, POLYPEPTIDE 2); oxidoreductase, acting on paired donors, with incorporation or reduction of molec…
A_84_P189364	AT3G57690	27.4327	AGP23 (ARABINOGALACTAN-PROTEIN 23)
A_84_P752246	AT1G20130	27.3084	hydrolase, acting on ester bonds / lipase/ structural constituent of cell wall///"hydrolase, acting on ester bonds / lipase/ structural constituent of cell wall"
A_84_P21877	AT1G75910	26.4366	EXL4; acyltransferase/ carboxylesterase/ lipase
A_84_P23905	AT2G19070	24.9974	SHT (SPERMIDINE HYDROXYCINNAMOYL TRANSFERASE); N-acyltransferase/ hydroxycinnamoyltransferase/ spermidine:caffeoyl CoA N-acyltransferase/ spermidine:coumaroyl CoA N-acyltransferase/ spermidine:feruloyl CoA N-acyltransferase/ spermidine:sinapoyl CoA N-acyltransferase
A_84_P13673	AT3G11980	24.366	MS2 (MALE STERILITY 2); fatty acyl-CoA reductase (alcohol-forming)/ oxidoreductase, acting on the CH-CH group of donors, NAD or NADP as acceptor///MS2 (MALE STERILITY 2); fatty acyl-CoA reductase (alcohol-forming)/ oxidoreductase, acting on the CH-CH group of donors, NAD or NADP as acceptor
A_84_P584547	AT1G68875	24.2998	hypothetical protein
A_84_P591650	AT1G61563	23.8976	RALFL8 (ralf-like 8); signal transducer
A_84_P766254	AT5G26692	22.5146	hypothetical protein
A_84_P137289	AT3G62230	21.8484	F-box family protein
A_84_P599242	AT4G28395	21.6181	ATA7; lipid transporter
A_84_P14829	AT4G35010	21.389	BGAL11 (beta-galactosidase 11); beta-galactosidase
A_84_P12958	AT4G14080	19.878	MEE48 (maternal effect embryo arrest 48); catalytic/ cation binding / hydrolase, hydrolyzing O-glycosyl compounds///"MEE48 (maternal effect embryo arrest 48); catalytic/ cation binding / hydrolase, hydrolyzing O-glycosyl compounds"
A_84_P56070	AT5G52160	19.4019	protease inhibitor/seed storage/lipid transfer protein (LTP) family protein
A_84_P177514	AT3G49270	19.2064	hypothetical protein
A_84_P51070	AT2G47030	19.1908	VGDH1; enzyme inhibitor/ pectinesterase
A_84_P815533	AT3G13400	19.0876	sks13 (SKU5 Similar 13); copper ion binding / oxidoreductase
A_84_P17339	AT2G25940	18.7853	ALPHA-VPE (alpha-vacuolar processing enzyme); cysteine-type endopeptidase
A_84_P585411	AT1G60740	18.7742	peroxiredoxin type 2, putative"
A_84_P21826	AT1G10770	18.0014	invertase/pectin methylesterase inhibitor family protein
A_84_P196974	AT5G26730	17.7893	hypothetical protein
A_84_P154025	AT3G28750	17.6645	hypothetical protein
A_84_P542756	AT1G61566	17.5437	RALFL9 (ralf-like 9); signal transducer
A_84_P14045	AT5G48430	17.5429	aspartic-type endopeptidase
A_84_P19641	AT5G15140	17.4878	aldose 1-epimerase family protein
A_84_P17521	AT3G57510	17.4273	ADPG1; polygalacturonase
A_84_P20419	AT1G06280	17.3647	LBD2 (LOB DOMAIN-CONTAINING PROTEIN 2)
A_84_P10741	AT3G01270	17.2709	pectate lyase family protein
A_84_P11788	AT1G02790	17.2706	PGA4 (POLYGALACTURONASE 4); polygalacturonase
A_84_P59200	AT3G14040	17.1704	exopolygalacturonase / galacturan 1,4-alpha-galacturonidase / pectinase"///exopolygalacturonase / galacturan 1,4-alpha-galacturonidase / pectinase"
A_84_P14720	AT4G02250	16.8752	invertase/pectin methylesterase inhibitor family protein
A_84_P17165	AT1G67990	16.5497	TSM1; N1,N5,N10-tris-(5-hydroxyferuloyl)spermidine O-methyltransferase/ caffeoyl CoA:S-adenosyl-L-methionine O-methyltransferase/ caffeoyl-CoA O-methyltransferase/ tricaffeoyl spermidine:S-adenosyl-L-methionine O-methyltransferase/ trihydroxyferuloyl spermidine:S-adenosyl-L-methionine O-methyltransferase///"TSM1; N1,N5,N10-tris-(5-hydroxyferuloyl)spermidine O-methyltransferase/ caffeoyl CoA:S-ade…
A_84_P17313	AT2G37770	16.4325	aldo/keto reductase family protein
A_84_P24073	AT3G28740	16.4258	CYP81D1; electron carrier/ heme binding / iron ion binding / monooxygenase/ oxygen binding
A_84_P15456	AT2G47040	16.0618	VGD1 (VANGUARD1); enzyme inhibitor/ pectinesterase
A_84_P245685	AT3G44300	15.8945	NIT2 (nitrilase 2); indole-3-acetonitrile nitrilase/ indole-3-acetonitrile nitrile hydratase/ nitrilase
A_84_P13099	AT5G48140	15.2405	polygalacturonase, putative / pectinase, putative"///polygalacturonase, putative / pectinase, putative"
A_84_P21508	AT5G07230	14.895	protease inhibitor/seed storage/lipid transfer protein (LTP) family protein
A_84_P18879	AT5G04180	14.8796	ACA3 (ALPHA CARBONIC ANHYDRASE 3); carbonate dehydratase/ zinc ion binding
A_84_P22350	AT4G24640	14.756	APPB1; enzyme inhibitor/ pectinesterase/ pectinesterase inhibitor
A_84_P13057	AT5G36910	14.5979	THI2.2 (THIONIN 2.2); toxin receptor binding
A_84_P11851	AT3G57620	14.3567	glyoxal oxidase-related
A_84_P166023	AT3G26110	14.2399	hypothetical protein
A_84_P19036	AT1G27710	14.2311	glycine-rich protein
A_84_P22333	AT4G20420	13.967	tapetum-specific protein-related
A_84_P18921	AT1G55560	13.9496	sks14 (SKU5 Similar 14); copper ion binding / oxidoreductase
A_84_P14476	AT2G37740	13.8806	ZFP10 (ZINC-FINGER PROTEIN 10); nucleic acid binding / transcription factor/ zinc ion binding
A_84_P21221	AT3G13390	13.8169	sks11 (SKU5 Similar 11); copper ion binding / oxidoreductase
A_84_P12131	AT1G72290	13.7756	trypsin and protease inhibitor family protein / Kunitz family protein
A_84_P18639	AT4G16270	13.6609	peroxidase 40 (PER40) (P40)
A_84_P22924	AT2G47550	13.4945	pectinesterase family protein
A_84_P287930	AT3G54800	13.4242	pleckstrin homology (PH) domain-containing protein / lipid-binding START domain-containing protein
A_84_P829384	AT1G11765	13.0166	S1 self-incompatibility protein-related
A_84_P853677	AT5G07540	12.9694	GRP16 (GLYCINE-RICH PROTEIN 16); lipid binding / nutrient reservoir
A_84_P23919	AT2G35980	12.9543	YLS9 (YELLOW-LEAF-SPECIFIC GENE 9)
A_84_P816739	AT1G44970	12.879	peroxidase, putative"
A_84_P19321	AT3G13220	12.7217	ABC transporter family protein
A_84_P807598	AT5G22430	12.4496	hypothetical protein
A_84_P758054	AT2G06002	12.4397	misc_RNA
A_84_P299810	AT1G11925	12.3847	hypothetical protein
A_84_P23604	AT1G54890	12.3234	late embryogenesis abundant protein-related / LEA protein-related
A_84_P13205	AT5G04120	12.2004	phosphoglycerate/bisphosphoglycerate mutase family protein
A_84_P809619	AT5G33370	12.0828	GDSL-motif lipase/hydrolase family protein
A_84_P112892	AT3G21520	12.0801	hypothetical protein
A_84_P13883	AT4G34850	12.0185	chalcone and stilbene synthase family protein
A_84_P13222	AT1G08065	12.0051	ACA5 (ALPHA CARBONIC ANHYDRASE 5); carbonate dehydratase/ zinc ion binding
A_84_P12149	AT5G47000	11.9382	peroxidase, putative"
A_84_P847162	AT4G16740	11.9029	ATTPS03; (E)-beta-ocimene synthase/ myrcene synthase
A_84_P10733	AT2G23800	11.7818	GGPS2 (GERANYLGERANYL PYROPHOSPHATE SYNTHASE 2); farnesyltranstransferase
A_84_P11431	AT1G17170	11.7811	ATGSTU24 (GLUTATHIONE S-TRANSFERASE TAU 24); glutathione binding / glutathione transferase
A_84_P717776	AT3G17675	11.6961	copper ion binding / electron carrier
A_84_P10815	AT3G20220	11.5828	auxin-responsive protein, putative"///auxin-responsive protein, putative"
A_84_P21916	AT1G19250	11.5652	FMO1 (FLAVIN-DEPENDENT MONOOXYGENASE 1); FAD binding / NADP or NADPH binding / electron carrier/ flavin-containing monooxygenase/ monooxygenase/ oxidoreductase
A_84_P139479	AT5G55520	11.5036	hypothetical protein
A_84_P13588	AT3G05610	11.4391	pectinesterase family protein
A_84_P824336	AT3G28790	11.3658	hypothetical protein
A_84_P22715	AT1G61110	11.3611	anac025 (Arabidopsis NAC domain containing protein 25); transcription factor
A_84_P832838	AT3G04700	11.3484	hypothetical protein
A_84_P792060	AT3G19615	11.3314	hypothetical protein
A_84_P19923	AT1G05680	11.2365	UDP-glucoronosyl/UDP-glucosyl transferase family protein
A_84_P10163	AT5G07560	11.1096	GRP20 (GLYCINE-RICH PROTEIN 20); lipid binding / nutrient reservoir
A_84_P53170	AT2G24450	11.1007	FLA3 (FASCICLIN-LIKE ARABINOGALACTAN PROTEIN 3 PRECURSOR)
A_84_P23964	AT2G31980	11.0806	cysteine proteinase inhibitor-related
A_84_P16817	AT5G23270	11.0386	STP11 (SUGAR TRANSPORTER 11); carbohydrate transmembrane transporter/ sugar:hydrogen symporter
A_84_P784679	AT5G45690	11.0024	hypothetical protein
A_84_P23566	AT5G64790	10.7635	glycosyl hydrolase family 17 protein
A_84_P805783	AT2G05380	10.7217	GRP3S (GLYCINE-RICH PROTEIN 3 SHORT ISOFORM)
A_84_P11108	AT5G07430	10.7031	pectinesterase family protein
A_84_P805566	AT5G24780	10.4524	VSP1 (VEGETATIVE STORAGE PROTEIN 1); acid phosphatase/ transcription factor binding
A_84_P19691	AT5G40680	10.4485	kelch repeat-containing F-box family protein
A_84_P19342	AT3G13610	10.4422	oxidoreductase, 2OG-Fe(II) oxygenase family protein"///oxidoreductase, 2OG-Fe(II) oxygenase family protein"
A_84_P765549	AT4G04077	10.3576	misc_RNA
A_84_P11318	AT1G35310	10.3309	MLP168 (MLP-LIKE PROTEIN 168)
A_84_P14035	AT5G45960	10.2809	GDSL-motif lipase/hydrolase family protein
A_84_P511454	AT5G43570	10.2591	serine-type endopeptidase inhibitor
A_84_P596385	AT3G25165	10.2226	RALFL25 (ralf-like 25); signal transducer
A_84_P236233	AT1G24520	10.1197	BCP1
A_84_P598819	AT1G73890	10.0996	protease inhibitor/seed storage/lipid transfer protein (LTP) family protein
A_84_P20466	AT4G26260	9.99768	MIOX4; inositol oxygenase
A_84_P571918	AT1G15385	9.93548	hypothetical protein
A_84_P507098	AT1G02813	9.78577	hypothetical protein
A_84_P12640	AT3G01420	9.75591	DOX1; lipoxygenase
A_84_P718154	AT1G62262	9.74814	SLAH4 (SLAC1 HOMOLOGUE 4)
A_84_P247395	AT3G26470	9.72132	hypothetical protein
A_84_P17460	AT3G42960	9.63769	ATA1 (ARABIDOPSIS TAPETUM 1); binding / catalytic/ oxidoreductase
A_84_P14808	AT4G30140	9.60388	GDSL-motif lipase/hydrolase family protein
A_84_P15203	AT1G13140	9.57117	CYP86C3; electron carrier/ heme binding / iron ion binding / monooxygenase/ oxygen binding
A_84_P505729	AT3G05725	9.55047	hypothetical protein
A_84_P579082	AT1G28375	9.51857	hypothetical protein
A_84_P595805	AT5G36925	9.41822	hypothetical protein
A_84_P188464	AT3G01230	9.343	hypothetical protein
A_84_P17290	AT2G03740	9.30208	late embryogenesis abundant domain-containing protein / LEA domain-containing protein
A_84_P526945	AT2G33880	9.2899	HB-3; transcription factor
A_84_P21900	AT1G75790	9.18689	sks18 (SKU5 Similar 18); copper ion binding / pectinesterase
A_84_P831206	AT1G76470	9.17991	3-beta-hydroxy-delta5-steroid dehydrogenase/ binding / catalytic/ cinnamoyl-CoA reductase
A_84_P764933	AT4G22513	9.17389	hypothetical protein
A_84_P18132	AT1G20180	9.15946	hypothetical protein
A_84_P22973	AT2G02140	9.1593	LCR72 (LOW-MOLECULAR-WEIGHT CYSTEINE-RICH 72); peptidase inhibitor
A_84_P14581	AT3G27330	9.12145	zinc finger (C3HC4-type RING finger) family protein
A_84_P834797	AT1G51250	9.12038	hypothetical protein
A_84_P13912	AT4G16730	9.09583	lyase/ magnesium ion binding
A_84_P23179	AT3G53600	9.07755	zinc finger (C2H2 type) family protein
A_84_P156615	AT4G12490	9.07558	protease inhibitor/seed storage/lipid transfer protein (LTP) family protein
A_84_P23284	AT4G21680	9.04473	proton-dependent oligopeptide transport (POT) family protein
A_84_P17350	AT2G33710	9.02872	AP2 domain-containing transcription factor family protein
A_84_P19845	AT3G27810	9.00916	ATMYB21 (ARABIDOPSIS THALIANA MYB DOMAIN PROTEIN 21); DNA binding / transcription factor
A_84_P211958	AT5G43580	8.93855	serine-type endopeptidase inhibitor
A_84_P18221	AT2G36640	8.89737	ATECP63 (EMBRYONIC CELL PROTEIN 63)
A_84_P212618	AT3G25050	8.86783	XTH3 (XYLOGLUCAN ENDOTRANSGLUCOSYLASE/HYDROLASE 3); hydrolase, acting on glycosyl bonds / xyloglucan:xyloglucosyl transferase///"XTH3 (XYLOGLUCAN ENDOTRANSGLUCOSYLASE/HYDROLASE 3); hydrolase, acting on glycosyl bonds / xyloglucan:xyloglucosyl transferase"
A_84_P18266	AT2G19500	8.86348	CKX2 (CYTOKININ OXIDASE 2); amine oxidase/ cytokinin dehydrogenase
A_84_P548554	AT4G33355	8.77244	lipid binding
A_84_P22471	AT1G18370	8.77229	HIK (HINKEL); ATP binding / microtubule motor
A_84_P10708	AT2G38340	8.75285	AP2 domain-containing transcription factor, putative (DRE2B)"///AP2 domain-containing transcription factor, putative (DRE2B)"
A_84_P12960	AT4G14630	8.7347	GLP9 (GERMIN-LIKE PROTEIN 9); manganese ion binding / nutrient reservoir
A_84_P764950	AT4G22517	8.68716	hypothetical protein
A_84_P121472	AT5G26700	8.66782	germin-like protein, putative"///germin-like protein, putative"
A_84_P828342	AT1G68450	8.62478	VQ motif-containing protein
A_84_P515482	AT3G03130	8.61348	hypothetical protein
A_84_P17628	AT4G26200	8.59665	ACS7; 1-aminocyclopropane-1-carboxylate synthase
A_84_P18359	AT3G25250	8.59561	AGC2-1 (OXIDATIVE SIGNAL-INDUCIBLE1); kinase
A_84_P14121	AT5G15110	8.57542	lyase/ pectate lyase
A_84_P10289	AT5G55720	8.54584	pectate lyase family protein
A_84_P203438	AT4G34138	8.43979	UGT73B1 (UDP-glucosyl transferase 73B1); UDP-glycosyltransferase/ abscisic acid glucosyltransferase/ quercetin 3-O-glucosyltransferase/ quercetin 7-O-glucosyltransferase
A_84_P852295	AT3G47340	8.39681	ASN1 (GLUTAMINE-DEPENDENT ASPARAGINE SYNTHASE 1); asparagine synthase (glutamine-hydrolyzing)
A_84_P17676	AT4G37990	8.33805	ELI3-2 (ELICITOR-ACTIVATED GENE 3-2); aryl-alcohol dehydrogenase/ mannitol dehydrogenase
A_84_P753154	AT1G44224	8.31484	hypothetical protein
A_84_P14242	AT1G79330	8.30316	ATMC5 (ARABIDOPSIS THALIANA METACASPASE 5); cysteine-type endopeptidase
A_84_P752973	AT1G66855	8.17621	hypothetical protein
A_84_P17421	AT3G26140	8.14335	glycosyl hydrolase family 5 protein / cellulase family protein
A_84_P22823	AT1G75930	8.12274	EXL6; acyltransferase/ carboxylesterase/ lipase
A_84_P17481	AT3G48580	8.0319	xyloglucan:xyloglucosyl transferase, putative / xyloglucan endotransglycosylase, putative / endo-xyloglucan transferase, putative"///xyloglucan:xyloglucosyl transferase, putative / xyloglucan endotransglycosylase, putative / endo-xyloglucan transferase, putative"
A_84_P157495	AT1G05450	8.02667	protease inhibitor/seed storage/lipid transfer protein (LTP)-related
A_84_P868076	AT2G39518	8.01671	hypothetical protein
A_84_P604776	AT5G56120	7.99399	hypothetical protein
A_84_P22770	AT1G11770	7.95053	FAD binding / catalytic/ electron carrier/ oxidoreductase
A_84_P21323	AT3G62170	7.92353	VGDH2 (Vanguard 1 homolog 2); enzyme inhibitor/ pectinesterase
A_84_P24129	AT3G54340	7.91982	AP3 (APETALA 3); DNA binding / transcription factor
A_84_P159655	AT2G36020	7.89482	HVA22J (HVA22-LIKE PROTEIN J)
A_84_P22834	AT1G74540	7.88731	CYP98A8; electron carrier/ heme binding / iron ion binding / monooxygenase/ oxygen binding
A_84_P83519	AT1G62225	7.84256	hypothetical protein
A_84_P19869	AT1G04020	7.83026	BARD1 (BREAST CANCER ASSOCIATED RING 1); DNA binding / transcription coactivator
A_84_P10521	AT1G61070	7.77479	LCR66 (LOW-MOLECULAR-WEIGHT CYSTEINE-RICH 66)
A_84_P14482	AT2G24560	7.74078	carboxylesterase/ hydrolase, acting on ester bonds///"carboxylesterase/ hydrolase, acting on ester bonds"
A_84_P140149	AT3G20580	7.73172	COBL10 (COBRA-LIKE PROTEIN 10 PRECURSOR)
A_84_P575411	AT1G05440	7.71347	hypothetical protein
A_84_P11204	AT5G46940	7.71082	invertase/pectin methylesterase inhibitor family protein
A_84_P195544	AT4G02800	7.69147	hypothetical protein
A_84_P12287	AT1G01480	7.67835	ACS2; 1-aminocyclopropane-1-carboxylate synthase
A_84_P17984	AT1G60730	7.58674	aldo/keto reductase family protein
A_84_P11297	AT5G20390	7.58628	beta-1,3-glucanase, putative"///beta-1,3-glucanase, putative"
A_84_P11607	AT2G45570	7.5659	CYP76C2; electron carrier/ heme binding / iron ion binding / monooxygenase/ oxygen binding
A_84_P146688	AT5G25340	7.52025	hypothetical protein
A_84_P18444	AT3G52630	7.50364	hypothetical protein
A_84_P22143	AT3G25100	7.46445	CDC45 (cell division cycle 45)
A_84_P840186	AT3G48490	7.46079	hypothetical protein
A_84_P563250	AT2G26400	7.44629	ATARD3 (ACIREDUCTONE DIOXYGENASE 3); acireductone dioxygenase [iron(II)-requiring]/ heteroglycan binding / metal ion binding
A_84_P535920	AT3G15550	7.43974	hypothetical protein
A_84_P13106	AT5G50030	7.36695	invertase/pectin methylesterase inhibitor family protein
A_84_P17239	AT2G23900	7.35859	glycoside hydrolase family 28 protein / polygalacturonase (pectinase) family protein
A_84_P19392	AT3G53040	7.3521	late embryogenesis abundant protein, putative / LEA protein, putative"///late embryogenesis abundant protein, putative / LEA protein, putative"
A_84_P10465	AT1G04470	7.30831	hypothetical protein
A_84_P16156	AT1G32780	7.28409	alcohol dehydrogenase, putative"///alcohol dehydrogenase, putative"
A_84_P20425	AT4G12480	7.28049	pEARLI 1; lipid binding
A_84_P14752	AT4G13210	7.26619	lyase/ pectate lyase
A_84_P138809	AT5G61720	7.25958	hypothetical protein
A_84_P21525	AT5G12030	7.24634	AT-HSP17.6A (ARABIDOPSIS THALIANA HEAT SHOCK PROTEIN 17.6A); unfolded protein binding
A_84_P12497	AT2G43820	7.23068	UGT74F2 (UDP-GLUCOSYLTRANSFERASE 74F2); UDP-glucose:4-aminobenzoate acylglucosyltransferase/ UDP-glucosyltransferase/ UDP-glycosyltransferase/ transferase, transferring glycosyl groups / transferase, transferring hexosyl groups///"UGT74F2 (UDP-GLUCOSYLTRANSFERASE 74F2); UDP-glucose:4-aminobenzoate acylglucosyltransferase/ UDP-glucosyltransferase/ UDP-glycosyltransferase/ transferase, transferring…
A_84_P24118	AT3G52160	7.21036	KCS15 (3-KETOACYL-COA SYNTHASE 15); acyltransferase/ catalytic/ transferase, transferring acyl groups other than amino-acyl groups///"KCS15 (3-KETOACYL-COA SYNTHASE 15); acyltransferase/ catalytic/ transferase, transferring acyl groups other than amino-acyl groups"
A_84_P16963	AT5G16960	7.17695	NADP-dependent oxidoreductase, putative"
A_84_P138169	AT2G13350	7.15954	C2 domain-containing protein
A_84_P20043	AT1G54070	7.14068	dormancy/auxin associated protein-related
A_84_P156385	AT5G66230	7.14051	hypothetical protein
A_84_P20369	AT3G60140	7.13778	DIN2 (DARK INDUCIBLE 2); catalytic/ cation binding / hydrolase, hydrolyzing O-glycosyl compounds///"DIN2 (DARK INDUCIBLE 2); catalytic/ cation binding / hydrolase, hydrolyzing O-glycosyl compounds"
A_84_P10001	AT1G23350	7.13153	invertase/pectin methylesterase inhibitor family protein
A_84_P756195	AT2G04070	7.12385	antiporter/ drug transporter/ transporter
A_84_P23780	AT1G74550	7.11698	CYP98A9; electron carrier/ heme binding / iron ion binding / monooxygenase/ oxygen binding
A_84_P21589	AT5G42510	7.09391	disease resistance-responsive family protein
A_84_P761298	AT3G05727	7.03934	hypothetical protein
A_84_P19225	AT1G07370	7.01946	PCNA1 (PROLIFERATING CELLULAR NUCLEAR ANTIGEN); DNA binding / DNA polymerase processivity factor/ protein binding
A_84_P273720	AT5G60610	7.00591	F-box family protein
A_84_P169033	AT1G65970	6.98886	TPX2 (thioredoxin-dependent peroxidase 2); antioxidant/ oxidoreductase
A_84_P131316	AT1G28270	6.98213	RALFL4 (ralf-like 4); signal transducer
A_84_P757586	AT2G41415	6.97957	hypothetical protein
A_84_P17595	AT4G18350	6.96566	NCED2 (NINE-CIS-EPOXYCAROTENOID DIOXYGENASE 2); 9-cis-epoxycarotenoid dioxygenase
A_84_P550058	AT3G02240	6.95457	hypothetical protein
A_84_P867371	AT5G25090	6.9282	plastocyanin-like domain-containing protein
A_84_P20937	AT1G68170	6.91741	nodulin MtN21 family protein
A_84_P23077	AT1G26390	6.90826	FAD-binding domain-containing protein
A_84_P14666	AT3G53480	6.90226	PDR9 (PLEIOTROPIC DRUG RESISTANCE 9); ATPase, coupled to transmembrane movement of substances///"PDR9 (PLEIOTROPIC DRUG RESISTANCE 9); ATPase, coupled to transmembrane movement of substances"
A_84_P609887	AT4G26960	6.88896	hypothetical protein
A_84_P811808	AT3G12145	6.87767	FLR1; enzyme inhibitor/ transcription factor binding
A_84_P808818	AT5G24770	6.85313	VSP2 (VEGETATIVE STORAGE PROTEIN 2); acid phosphatase
A_84_P578215	AT1G44542	6.81179	cyclase family protein
A_84_P22360	AT4G26660	6.77957	hypothetical protein
A_84_P764941	AT4G22485	6.75829	hypothetical protein
A_84_P15944	AT5G50790	6.75041	nodulin MtN3 family protein
A_84_P16138	AT1G30700	6.73605	FAD-binding domain-containing protein
A_84_P557311	AT4G02110	6.6606	transcription coactivator
A_84_P852955	AT4G28040	6.61917	nodulin MtN21 family protein
A_84_P12382	AT1G53830	6.59317	ATPME2; pectinesterase
A_84_P824802	AT2G44370	6.53652	DC1 domain-containing protein
A_84_P857143	AT2G31730	6.52364	ethylene-responsive protein, putative"///ethylene-responsive protein, putative"
A_84_P813812	AT3G08770	6.49883	LTP6; lipid binding
A_84_P19297	AT3G25980	6.42242	mitotic spindle checkpoint protein, putative (MAD2)///"mitotic spindle checkpoint protein, putative (MAD2)"
A_84_P213008	AT1G13520	6.39863	hypothetical protein
A_84_P11067	AT1G48020	6.37737	PMEI1 (PECTIN METHYLESTERASE INHIBITOR 1); pectinesterase inhibitor
A_84_P129946	AT3G04360	6.37223	hypothetical protein
A_84_P751055	AT1G17540	6.36607	kinase
A_84_P245475	AT2G25460	6.36449	hypothetical protein
A_84_P764946	AT4G22505	6.35352	hypothetical protein
A_84_P17606	AT1G29140	6.35307	pollen Ole e 1 allergen and extensin family protein
A_84_P570365	AT2G23970	6.34585	defense-related protein, putative"
A_84_P10551	AT1G76310	6.34095	CYCB2;4 (CYCLIN B2;4); cyclin-dependent protein kinase regulator
A_84_P18006	AT1G09450	6.33991	haspin-related
A_84_P12846	AT4G09100	6.3378	zinc finger (C3HC4-type RING finger) family protein
A_84_P296824	AT3G15450	6.31194	hypothetical protein
A_84_P785946	AT3G05930	6.27101	GLP8 (GERMIN-LIKE PROTEIN 8); manganese ion binding / nutrient reservoir
A_84_P855052	AT4G14130	6.25399	XTR7 (XYLOGLUCAN ENDOTRANSGLYCOSYLASE 7); hydrolase, acting on glycosyl bonds / hydrolase, hydrolyzing O-glycosyl compounds / xyloglucan:xyloglucosyl transferase///"XTR7 (XYLOGLUCAN ENDOTRANSGLYCOSYLASE 7); hydrolase, acting on glycosyl bonds / hydrolase, hydrolyzing O-glycosyl compounds / xyloglucan:xyloglucosyl transferase"
A_84_P293284	AT2G36780	6.24269	UDP-glucoronosyl/UDP-glucosyl transferase family protein
A_84_P103016	AT4G12500	6.24199	protease inhibitor/seed storage/lipid transfer protein (LTP) family protein
A_84_P597387	AT4G09880	6.23621	hypothetical protein
A_84_P19107	AT1G14420	6.235	AT59; lyase/ pectate lyase
A_84_P280900	AT3G07350	6.20698	hypothetical protein
A_84_P817347	AT5G13490	6.20214	AAC2 (ADP/ATP carrier 2); ATP:ADP antiporter/ binding
A_84_P20938	AT1G69880	6.20029	ATH8 (thioredoxin H-type 8)
A_84_P552230	AT5G46090	6.18437	hypothetical protein
A_84_P73234	AT1G05580	6.18134	ATCHX23 (CATION/H+ EXCHANGER 23); monovalent cation:proton antiporter/ sodium:hydrogen antiporter
A_84_P578899	AT5G49600	6.17806	hypothetical protein
A_84_P14561	AT3G15720	6.16803	glycoside hydrolase family 28 protein / polygalacturonase (pectinase) family protein
A_84_P18030	AT1G30720	6.10381	FAD-binding domain-containing protein
A_84_P766249	AT5G26717	6.09502	hypothetical protein
A_84_P15331	AT2G43620	6.0801	chitinase, putative"
A_84_P756155	AT2G32590	6.07147	hypothetical protein
A_84_P754928	AT2G40850	6.05172	phosphatidylinositol 3- and 4-kinase family protein
A_84_P23351	AT1G48180	6.04983	hypothetical protein
A_84_P257500	AT4G21590	6.04857	ENDO3 (endonuclease 3); T/G mismatch-specific endonuclease/ endonuclease/ nucleic acid binding / single-stranded DNA specific endodeoxyribonuclease
A_84_P17706	AT5G01870	6.04205	lipid transfer protein, putative"
A_84_P10834	AT3G28780	6.03754	hypothetical protein
A_84_P11712	AT3G02810	6.01502	protein kinase family protein
A_84_P18851	AT5G15720	6.01303	GLIP7; carboxylesterase/ lipase
A_84_P781467	AT5G12000	6.00262	kinase
A_84_P21831	AT1G15380	5.99871	lactoylglutathione lyase family protein / glyoxalase I family protein
A_84_P17776	AT5G27200	5.99771	ACP5 (acyl carrier protein 5); acyl carrier
A_84_P608809	AT3G22510	5.99668	hypothetical protein
A_84_P501191	AT2G27402	5.97686	hypothetical protein
A_84_P14533	AT3G05600	5.95436	epoxide hydrolase, putative"///epoxide hydrolase, putative"
A_84_P19838	AT1G15415	5.94737	hypothetical protein
A_84_P818463	AT5G67420	5.94664	LBD37 (LOB DOMAIN-CONTAINING PROTEIN 37)
A_84_P19022	AT1G63710	5.94456	CYP86A7; fatty acid (omega-1)-hydroxylase/ oxygen binding
A_84_P17613	AT4G22950	5.9228	AGL19 (AGAMOUS-LIKE 19); transcription factor
A_84_P532079	AT1G47510	5.92026	5PTASE11 (INOSITOL POLYPHOSPHATE 5-PHOSPHATASE 11); hydrolase/ phosphatidylinositol-3,4,5-trisphosphate 5-phosphatase/ phosphatidylinositol-3,5-bisphosphate 5-phosphatase/ phosphatidylinositol-4,5-bisphosphate 5-phosphatase///"5PTASE11 (INOSITOL POLYPHOSPHATE 5-PHOSPHATASE 11); hydrolase/ phosphatidylinositol-3,4,5-trisphosphate 5-phosphatase/ phosphatidylinositol-3,5-bisphosphate 5-phosphatase/ …
A_84_P16839	AT5G36970	5.91165	NHL25 (NDR1/HIN1-LIKE 25)
A_84_P550260	AT4G14815	5.88329	protease inhibitor/seed storage/lipid transfer protein (LTP) family protein
A_84_P21047	AT2G38530	5.87382	LTP2 (LIPID TRANSFER PROTEIN 2); lipid binding
A_84_P18557	AT4G22470	5.86711	protease inhibitor/seed storage/lipid transfer protein (LTP) family protein
A_84_P11463	AT1G73620	5.85158	thaumatin-like protein, putative / pathogenesis-related protein, putative"///thaumatin-like protein, putative / pathogenesis-related protein, putative"
A_84_P787962	AT2G43610	5.83857	glycoside hydrolase family 19 protein
A_84_P18765	AT5G46280	5.83793	DNA replication licensing factor, putative"
A_84_P18513	AT4G05190	5.83184	ATK5 (ARABIDOPSIS THALIANA KINESIN 5); microtubule motor
A_84_P810605	AT1G24020	5.82768	MLP423 (MLP-LIKE PROTEIN 423)
A_84_P19939	AT1G15360	5.79268	SHN1 (SHINE 1); DNA binding / sequence-specific DNA binding / transcription factor
A_84_P541401	AT4G18425	5.78874	hypothetical protein
A_84_P219198	AT2G01530	5.77788	MLP329 (MLP-LIKE PROTEIN 329); copper ion binding
A_84_P558738	AT1G74130	5.76128	rhomboid family protein
A_84_P85229	AT4G28310	5.74992	hypothetical protein
A_84_P12551	AT2G29470	5.72889	ATGSTU3 (ARABIDOPSIS THALIANA GLUTATHIONE S-TRANSFERASE TAU 3); glutathione transferase
A_84_P830520	AT2G44010	5.71481	hypothetical protein
A_84_P613211	AT3G06880	5.70993	nucleotide binding
A_84_P14722	AT4G02700	5.69883	SULTR3;2 (sulfate transporter 3;2); sulfate transmembrane transporter
A_84_P74014	AT3G11340	5.69642	UDP-glucoronosyl/UDP-glucosyl transferase family protein
A_84_P613622	AT5G48310	5.69402	hypothetical protein
A_84_P126121	AT3G27640	5.69354	transducin family protein / WD-40 repeat family protein
A_84_P15244	AT1G75030	5.68087	ATLP-3
A_84_P756692	AT2G07170	5.66362	binding
A_84_P14662	AT3G52780	5.65235	PAP20; acid phosphatase/ protein serine/threonine phosphatase
A_84_P18100	AT1G69930	5.60681	ATGSTU11 (GLUTATHIONE S-TRANSFERASE TAU 11); glutathione transferase
A_84_P16079	AT1G23790	5.60128	hypothetical protein
A_84_P175621	AT4G11880	5.5789	AGL14 (agamous-like 14); DNA binding / transcription factor
A_84_P23848	AT2G25060	5.56179	plastocyanin-like domain-containing protein
A_84_P21368	AT4G11760	5.54923	LCR17 (Low-molecular-weight cysteine-rich 17)
A_84_P540757	AT5G55490	5.54904	GEX1 (GAMETE EXPRESSED PROTEIN 1)
A_84_P14323	AT1G70680	5.53273	caleosin-related family protein
A_84_P22797	AT1G33030	5.52907	O-methyltransferase family 2 protein
A_84_P11265	AT5G62750	5.52779	hypothetical protein
A_84_P537220	AT5G57510	5.52226	hypothetical protein
A_84_P785469	AT5G64240	5.49526	AtMC3 (metacaspase 3); cysteine-type endopeptidase
A_84_P20841	AT1G04580	5.47661	AAO4 (ARABIDOPSIS ALDEHYDE OXIDASE 4); aldehyde oxidase/ aryl-aldehyde oxidase
A_84_P17328	AT2G39350	5.47563	ABC transporter family protein
A_84_P16364	AT2G05850	5.45441	scpl38 (serine carboxypeptidase-like 38); serine-type carboxypeptidase
A_84_P13719	AT3G53150	5.45034	UGT73D1 (UDP-glucosyl transferase 73D1); UDP-glycosyltransferase/ transferase, transferring hexosyl groups///UGT73D1 (UDP-glucosyl transferase 73D1); UDP-glycosyltransferase/ transferase, transferring hexosyl groups
A_84_P18697	AT5G16500	5.44895	protein kinase family protein
A_84_P15669	AT4G03290	5.42935	calcium-binding protein, putative///"calcium-binding protein, putative"
A_84_P761538	AT3G22142	5.41905	structural constituent of cell wall
A_84_P19012	AT1G05530	5.39773	UGT75B2 (UDP-GLUCOSYL TRANSFERASE 75B2); UDP-glucosyltransferase/ UDP-glycosyltransferase/ abscisic acid glucosyltransferase/ transferase, transferring glycosyl groups///UGT75B2 (UDP-GLUCOSYL TRANSFERASE 75B2); UDP-glucosyltransferase/ UDP-glycosyltransferase/ abscisic acid glucosyltransferase/ transferase, transferring glycosyl groups
A_84_P289294	AT2G24970	5.39733	hypothetical protein
A_84_P15733	AT4G25590	5.39676	ADF7 (actin depolymerizing factor 7); actin binding
A_84_P834493	AT1G02310	5.39672	glycosyl hydrolase family protein 5 / cellulase family protein / (1-4)-beta-mannan endohydrolase, putative"
A_84_P22171	AT3G23890	5.39265	TOPII (TOPOISOMERASE II); ATP binding / DNA binding / DNA topoisomerase (ATP-hydrolyzing)/ DNA topoisomerase/ DNA-dependent ATPase
A_84_P16322	AT2G14620	5.39105	xyloglucan:xyloglucosyl transferase, putative / xyloglucan endotransglycosylase, putative / endo-xyloglucan transferase, putative"///xyloglucan:xyloglucosyl transferase, putative / xyloglucan endotransglycosylase, putative / endo-xyloglucan transferase, putative"
A_84_P11715	AT3G04290	5.36503	LTL1 (LI-TOLERANT LIPASE 1); carboxylesterase/ hydrolase, acting on ester bonds///LTL1 (LI-TOLERANT LIPASE 1); carboxylesterase/ hydrolase, acting on ester bonds
A_84_P15050	AT5G64100	5.31484	peroxidase, putative"
A_84_P16302	AT2G07040	5.29165	PRK2A; ATP binding / protein binding / protein kinase/ protein serine/threonine kinase/ protein tyrosine kinase
A_84_P212908	AT4G35700	5.27965	zinc finger (C2H2 type) family protein
A_84_P10731	AT1G44900	5.27922	ATP binding / DNA binding / DNA-dependent ATPase
A_84_P16226	AT1G14540	5.27235	anionic peroxidase, putative"///anionic peroxidase, putative"
A_84_P281110	AT2G35730	5.26613	heavy-metal-associated domain-containing protein
A_84_P601063	AT5G05940	5.26208	ROPGEF5 (ROP GUANINE NUCLEOTIDE EXCHANGE FACTOR 5); Rho guanyl-nucleotide exchange factor
A_84_P20410	AT1G06080	5.23395	ADS1 (DELTA 9 DESATURASE 1); oxidoreductase
A_84_P857535	AT3G44326	5.22544	hypothetical protein
A_84_P19991	AT1G68150	5.22164	WRKY9; transcription factor
A_84_P20166	AT2G39200	5.1941	MLO12 (MILDEW RESISTANCE LOCUS O 12); calmodulin binding
A_84_P11446	AT1G15520	5.16712	PDR12 (PLEIOTROPIC DRUG RESISTANCE 12); ATPase, coupled to transmembrane movement of substances///PDR12 (PLEIOTROPIC DRUG RESISTANCE 12); ATPase, coupled to transmembrane movement of substances
A_84_P16915	AT5G58050	5.16269	SVL4 (SHV3-LIKE 4); glycerophosphodiester phosphodiesterase/ kinase
A_84_P15996	AT5G64110	5.15351	peroxidase, putative"
A_84_P767270	AT5G20240	5.15347	PI (PISTILLATA); DNA binding / transcription factor
A_84_P14930	AT5G24820	5.14195	aspartyl protease family protein
A_84_P14617	AT3G06120	5.141	MUTE (MUTE); DNA binding / transcription factor
A_84_P812901	AT5G45890	5.13546	SAG12 (SENESCENCE-ASSOCIATED GENE 12); cysteine-type peptidase
A_84_P835211	AT3G12870	5.09991	hypothetical protein
A_84_P568618	AT2G38823	5.08703	hypothetical protein
A_84_P11111	AT5G08020	5.07922	RPA70B (RPA70-KDA SUBUNIT B); DNA binding / nucleic acid binding
A_84_P10766	AT3G02820	5.07857	zinc knuckle (CCHC-type) family protein
A_84_P516786	AT5G45700	5.07721	NLI interacting factor (NIF) family protein
A_84_P861846	AT2G41850	5.07483	PGAZAT (POLYGALACTURONASE ABSCISSION ZONE A. THALIANA); polygalacturonase
A_84_P18477	AT3G60120	5.05144	BGLU27 (BETA GLUCOSIDASE 27); catalytic/ cation binding / hydrolase, hydrolyzing O-glycosyl compounds///"BGLU27 (BETA GLUCOSIDASE 27); catalytic/ cation binding / hydrolase, hydrolyzing O-glycosyl compounds"
A_84_P796093	AT5G26880	5.04242	unknown
A_84_P22344	AT4G23280	5.03751	protein kinase, putative"///protein kinase, putative"
A_84_P23879	AT2G41690	5.02895	AT-HSFB3; DNA binding / transcription factor
A_84_P76164	AT5G03390	5.02416	hypothetical protein
A_84_P835471	AT2G34080	5.01897	cysteine proteinase, putative"
A_84_P22546	AT5G45670	4.99698	GDSL-motif lipase/hydrolase family protein
A_84_P14955	AT5G39220	4.99157	hydrolase, alpha/beta fold family protein"///hydrolase, alpha/beta fold family protein"
A_84_P20237	AT1G26420	4.99147	FAD-binding domain-containing protein
A_84_P13955	AT5G11210	4.98726	ATGLR2.5; intracellular ligand-gated ion channel
A_84_P18976	AT1G30730	4.97877	FAD-binding domain-containing protein
A_84_P757853	AT2G26692	4.97692	misc_RNA
A_84_P582318	AT4G35690	4.97331	hypothetical protein
A_84_P312323	AT5G13370	4.967	auxin-responsive GH3 family protein
A_84_P752211	AT1G76965	4.9604	hypothetical protein
A_84_P15367	AT1G11190	4.95972	BFN1 (BIFUNCTIONAL NUCLEASE I); T/G mismatch-specific endonuclease/ endoribonuclease, producing 5'-phosphomonoesters / nucleic acid binding / single-stranded DNA specific endodeoxyribonuclease///BFN1 (BIFUNCTIONAL NUCLEASE I); T/G mismatch-specific endonuclease/ endoribonuclease, producing 5'-phosphomonoesters / nucleic acid binding / single-stranded DNA specific endodeoxyribonuclease
A_84_P867063	AT2G19610	4.95348	zinc finger (C3HC4-type RING finger) family protein
A_84_P22723	AT1G61320	4.95252	hypothetical protein
A_84_P22271	AT3G62710	4.94086	glycosyl hydrolase family 3 protein
A_84_P57250	AT1G80160	4.93919	lactoylglutathione lyase family protein / glyoxalase I family protein
A_84_P108942	AT1G16630	4.93095	hypothetical protein
A_84_P604788	AT5G59510	4.90365	RTFL5 (ROTUNDIFOLIA LIKE 5)
A_84_P610349	AT1G68765	4.90233	IDA (INFLORESCENCE DEFICIENT IN ABSCISSION); receptor binding
A_84_P123122	AT1G58122	4.90084	CPuORF45 (Conserved peptide upstream open reading frame 45)
A_84_P18126	AT1G18250	4.88706	ATLP-1
A_84_P86269	AT3G21260	4.88548	glycolipid transfer protein-related
A_84_P199304	AT1G19610	4.8806	PDF1.4
A_84_P21132	AT2G46950	4.87697	CYP709B2; electron carrier/ heme binding / iron ion binding / monooxygenase/ oxygen binding
A_84_P525953	AT1G76480	4.87446	hypothetical protein
A_84_P22089	AT3G02310	4.8736	SEP2 (SEPALLATA 2); DNA binding / protein binding / transcription factor
A_84_P593216	AT5G60250	4.86761	zinc finger (C3HC4-type RING finger) family protein
A_84_P19037	AT1G63100	4.84842	scarecrow transcription factor family protein
A_84_P805609	AT4G23680	4.82465	major latex protein-related / MLP-related
A_84_P836629	AT3G12000	4.80018	S-locus related protein SLR1, putative (S1)"///S-locus related protein SLR1, putative (S1)"
A_84_P11916	AT4G12870	4.79998	gamma interferon responsive lysosomal thiol reductase family protein / GILT family protein
A_84_P12547	AT2G30750	4.79631	CYP71A12 (cytochrome P450, family 71, subfamily A, polypeptide 12); electron carrier/ heme binding / iron ion binding / monooxygenase/ oxygen binding///"CYP71A12 (cytochrome P450, family 71, subfamily A, polypeptide 12); electron carrier/ heme binding / iron ion binding / monooxygenase/ oxygen binding"
A_84_P586893	AT5G28690	4.79451	hypothetical protein
A_84_P810240	AT3G09260	4.79322	PYK10; beta-glucosidase/ copper ion binding / fucosidase/ hydrolase, hydrolyzing O-glycosyl compounds///PYK10; beta-glucosidase/ copper ion binding / fucosidase/ hydrolase, hydrolyzing O-glycosyl compounds
A_84_P551996	AT4G09060	4.79121	hypothetical protein
A_84_P869165	AT4G15760	4.79047	MO1 (MONOOXYGENASE 1); electron carrier/ oxidoreductase
A_84_P16926	AT5G60510	4.78909	undecaprenyl pyrophosphate synthetase family protein / UPP synthetase family protein
A_84_P12747	AT3G46700	4.76835	UDP-glycosyltransferase/ transferase, transferring glycosyl groups"
A_84_P808192	AT1G70850	4.76768	MLP34 (MLP-LIKE PROTEIN 34)
A_84_P23983	AT3G03430	4.75296	polcalcin, putative / calcium-binding pollen allergen, putative///polcalcin, putative / calcium-binding pollen allergen, putative
A_84_P22225	AT3G51740	4.7524	IMK2 (INFLORESCENCE MERISTEM RECEPTOR-LIKE KINASE 2); ATP binding / kinase/ protein kinase/ protein serine/threonine kinase
A_84_P766012	AT5G39190	4.75096	GER2 (GERMIN-LIKE PROTEIN 2); oxalate oxidase
A_84_P12272	AT2G04025	4.74988	hypothetical protein
A_84_P59020	AT5G44610	4.7467	MAP18 (Microtubule-associated Protein 18); microtubule binding
A_84_P17720	AT5G06150	4.7411	CYC1BAT; cyclin-dependent protein kinase regulator
A_84_P15781	AT4G37370	4.73792	CYP81D8; electron carrier/ heme binding / iron ion binding / monooxygenase/ oxygen binding
A_84_P11285	AT5G14860	4.72482	transferase, transferring glycosyl groups"
A_84_P17019	AT1G23240	4.72309	caleosin-related family protein
A_84_P21341	AT4G02330	4.72052	ATPMEPCRB; pectinesterase
A_84_P731276	AT4G28397	4.71545	hypothetical protein
A_84_P605650	AT5G51600	4.71493	PLE (PLEIADE); microtubule binding
A_84_P571785	AT5G51920	4.69416	catalytic/ pyridoxal phosphate binding
A_84_P751150	AT1G02230	4.69136	ANAC004 (Arabidopsis NAC domain containing protein 4); transcription factor
A_84_P558547	AT5G65850	4.66923	F-box family protein
A_84_P18743	AT5G40260	4.66913	nodulin MtN3 family protein
A_84_P21001	AT1G44130	4.66532	nucellin protein, putative"
A_84_P560530	AT1G76740	4.6641	hypothetical protein
A_84_P75644	AT2G05440	4.63182	glycine-rich protein
A_84_P16673	AT4G24340	4.63123	phosphorylase family protein
A_84_P183974	AT4G17480	4.62005	palmitoyl protein thioesterase family protein
A_84_P855507	AT4G02060	4.61738	PRL (PROLIFERA); ATP binding / DNA binding / DNA-dependent ATPase/ nucleoside-triphosphatase/ nucleotide binding
A_84_P142559	AT5G08480	4.60253	VQ motif-containing protein
A_84_P17664	AT4G34510	4.60127	KCS17 (3-KETOACYL-COA SYNTHASE 17); acyltransferase/ catalytic/ transferase, transferring acyl groups other than amino-acyl groups///"KCS17 (3-KETOACYL-COA SYNTHASE 17); acyltransferase/ catalytic/ transferase, transferring acyl groups other than amino-acyl groups"
A_84_P186914	AT3G11480	4.59803	BSMT1; S-adenosylmethionine-dependent methyltransferase
A_84_P15199	AT1G59950	4.58351	aldo/keto reductase, putative"///aldo/keto reductase, putative"
A_84_P290004	AT4G21850	4.57556	methionine sulfoxide reductase domain-containing protein / SeIR domain-containing protein
A_84_P553543	AT2G38620	4.56841	CDKB1;2 (cyclin-dependent kinase B1;2); cyclin binding / kinase/ protein serine/threonine kinase
A_84_P21265	AT3G48700	4.56671	ATCXE13 (ARABIDOPSIS THALIANA CARBOXYESTERASE 13); hydrolase
A_84_P786663	AT4G14330	4.56245	phragmoplast-associated kinesin-related protein 2 (PAKRP2)
A_84_P788517	AT2G16440	4.56066	DNA replication licensing factor, putative"
A_84_P577399	AT1G69940	4.55907	PPME1; pectinesterase
A_84_P12379	AT1G49490	4.55287	leucine-rich repeat family protein / extensin family protein
A_84_P197134	AT5G16250	4.54796	hypothetical protein
A_84_P24075	AT3G06260	4.54347	GATL4 (Galacturonosyltransferase-like 4); polygalacturonate 4-alpha-galacturonosyltransferase/ transferase, transferring glycosyl groups / transferase, transferring hexosyl groups"///GATL4 (Galacturonosyltransferase-like 4); polygalacturonate 4-alpha-galacturonosyltransferase/ transferase, transferring glycosyl groups / transferase, transferring hexosyl groups"
A_84_P11434	AT1G49270	4.53897	protein kinase family protein
A_84_P16907	AT5G55830	4.52745	lectin protein kinase, putative"///lectin protein kinase, putative"
A_84_P570971	AT1G70380	4.52658	F-box family protein
A_84_P13116	AT5G53190	4.52501	nodulin MtN3 family protein
A_84_P21460	AT4G38030	4.52147	lyase
A_84_P12344	AT1G04110	4.51298	SDD1 (STOMATAL DENSITY AND DISTRIBUTION); serine-type endopeptidase
A_84_P159165	AT1G17030	4.50932	hypothetical protein
A_84_P14337	AT1G35490	4.4984	bZIP family transcription factor
A_84_P16008	AT5G67100	4.48253	ICU2 (INCURVATA2); DNA-directed DNA polymerase
A_84_P757961	AT2G35765	4.4766	hypothetical protein
A_84_P15423	AT2G23620	4.46031	MES1 (METHYL ESTERASE 1); hydrolase, acting on ester bonds / methyl indole-3-acetate esterase/ methyl jasmonate esterase/ methyl salicylate esterase///"MES1 (METHYL ESTERASE 1); hydrolase, acting on ester bonds / methyl indole-3-acetate esterase/ methyl jasmonate esterase/ methyl salicylate esterase"
A_84_P16552	AT3G52600	4.4594	AtcwINV2 (Arabidopsis thaliana cell wall invertase 2); hydrolase, hydrolyzing O-glycosyl compounds///AtcwINV2 (Arabidopsis thaliana cell wall invertase 2); hydrolase, hydrolyzing O-glycosyl compounds
A_84_P11835	AT3G54180	4.45887	CDKB1;1 (CYCLIN-DEPENDENT KINASE B1;1); cyclin-dependent protein kinase/ kinase/ protein binding
A_84_P24095	AT3G46670	4.45884	UGT76E11 (UDP-GLUCOSYL TRANSFERASE 76E11); UDP-glycosyltransferase/ quercetin 3-O-glucosyltransferase/ quercetin 7-O-glucosyltransferase/ transferase, transferring glycosyl groups///"UGT76E11 (UDP-GLUCOSYL TRANSFERASE 76E11); UDP-glycosyltransferase/ quercetin 3-O-glucosyltransferase/ quercetin 7-O-glucosyltransferase/ transferase, transferring glycosyl groups"
A_84_P786837	AT5G13080	4.45236	WRKY75; transcription factor
A_84_P10249	AT5G44630	4.45035	terpene synthase/cyclase family protein
A_84_P20119	AT2G02720	4.45029	pectate lyase family protein
A_84_P563499	AT4G01730	4.44737	zinc ion binding
A_84_P792837	AT5G57240	4.44683	ORP4C (OSBP(OXYSTEROL BINDING PROTEIN)-RELATED PROTEIN 4C); oxysterol binding
A_84_P22972	AT2G42980	4.4231	aspartyl protease family protein
A_84_P518902	AT2G14095	4.42212	hypothetical protein
A_84_P757111	AT2G31425	4.41897	enzyme inhibitor/ pectinesterase
A_84_P15439	AT2G35770	4.41684	scpl28 (serine carboxypeptidase-like 28); serine-type carboxypeptidase
A_84_P787961	AT2G43730	4.41582	lectin-related
A_84_P582388	AT5G17390	4.40293	universal stress protein (USP) family protein
A_84_P549310	AT3G55660	4.39767	ROPGEF6; Rho guanyl-nucleotide exchange factor
A_84_P17525	AT3G58650	4.37659	hypothetical protein
A_84_P141829	AT3G09530	4.37446	ATEXO70H3 (exocyst subunit EXO70 family protein H3); protein binding
A_84_P521926	AT4G22510	4.3707	hypothetical protein
A_84_P19294	AT1G26380	4.36309	FAD-binding domain-containing protein
A_84_P18875	AT1G28130	4.35675	GH3.17; indole-3-acetic acid amido synthetase
A_84_P19811	AT5G13060	4.34659	ABAP1 (ARMADILLO BTB ARABIDOPSIS PROTEIN 1); protein binding
A_84_P12140	AT5G44700	4.3462	GSO2 (GASSHO 2); ATP binding / protein binding / protein kinase/ protein serine/threonine kinase/ protein tyrosine kinase
A_84_P15138	AT1G03780	4.34082	targeting protein-related
A_84_P275980	AT4G18980	4.33901	hypothetical protein
A_84_P787408	AT4G28430	4.33659	reticulon family protein
A_84_P814552	AT1G24260	4.33521	SEP3 (SEPALLATA3); DNA binding / protein binding / transcription factor
A_84_P18541	AT4G18360	4.3275	(S)-2-hydroxy-acid oxidase, peroxisomal, putative / glycolate oxidase, putative / short chain alpha-hydroxy acid oxidase, putative"
A_84_P21229	AT3G21420	4.32491	oxidoreductase, 2OG-Fe(II) oxygenase family protein"///oxidoreductase, 2OG-Fe(II) oxygenase family protein"
A_84_P557668	AT4G38870	4.32421	F-box family protein
A_84_P17493	AT3G51280	4.3229	male sterility MS5, putative"
A_84_P19548	AT4G32510	4.31615	anion exchanger
A_84_P19958	AT1G05560	4.31045	UGT75B1 (UDP-GLUCOSYLTRANSFERASE 75B1); UDP-glucose:4-aminobenzoate acylglucosyltransferase/ UDP-glucosyltransferase/ UDP-glycosyltransferase/ abscisic acid glucosyltransferase/ transferase, transferring glycosyl groups///UGT75B1 (UDP-GLUCOSYLTRANSFERASE 75B1); UDP-glucose:4-aminobenzoate acylglucosyltransferase/ UDP-glucosyltransferase/ UDP-glycosyltransferase/ abscisic acid glucosyltransferase/…
A_84_P13477	AT2G03850	4.30234	late embryogenesis abundant domain-containing protein / LEA domain-containing protein
A_84_P23078	AT3G21500	4.27977	1-deoxy-D-xylulose-5-phosphate synthase
A_84_P808228	AT3G20470	4.27198	GRP5 (GLYCINE-RICH PROTEIN 5); structural constituent of cell wall
A_84_P22940	AT2G26450	4.27065	pectinesterase family protein
A_84_P18447	AT3G53190	4.25432	pectate lyase family protein
A_84_P837793	AT3G45920	4.23179	receptor protein kinase-related
A_84_P755976	AT2G32350	4.22869	hypothetical protein
A_84_P764877	AT4G14315	4.22366	hypothetical protein
A_84_P23444	AT5G24910	4.21999	CYP714A1; electron carrier/ heme binding / iron ion binding / monooxygenase/ oxygen binding
A_84_P23591	AT5G20550	4.21934	oxidoreductase, 2OG-Fe(II) oxygenase family protein"///oxidoreductase, 2OG-Fe(II) oxygenase family protein"
A_84_P13834	AT4G23800	4.19618	high mobility group (HMG1/2) family protein
A_84_P788534	AT2G16210	4.19325	transcriptional factor B3 family protein
A_84_P605545	AT5G14330	4.18251	hypothetical protein
A_84_P206488	AT1G35230	4.1785	AGP5 (ARABINOGALACTAN-PROTEIN 5)
A_84_P587786	AT5G40645	4.17794	nitrate-responsive NOI protein, putative"
A_84_P16153	AT1G14130	4.17254	2-oxoglutarate-dependent dioxygenase, putative"///2-oxoglutarate-dependent dioxygenase, putative"
A_84_P20053	AT1G49910	4.17109	WD-40 repeat family protein / mitotic checkpoint protein, putative"///WD-40 repeat family protein / mitotic checkpoint protein, putative"
A_84_P113182	AT4G39670	4.1704	glycolipid binding / glycolipid transporter
A_84_P15911	AT5G41880	4.16831	POLA3; DNA primase
A_84_P11056	AT4G37490	4.16087	CYCB1;1 (CYCLIN B1;1); cyclin-dependent protein kinase regulator
A_84_P21639	AT5G56580	4.15027	MKK6 (MAP KINASE KINASE 6); MAP kinase kinase/ kinase
A_84_P12716	AT1G59670	4.14658	ATGSTU15 (GLUTATHIONE S-TRANSFERASE TAU 15); glutathione transferase
A_84_P16942	AT5G64120	4.13345	peroxidase, putative"
A_84_P13030	AT5G18910	4.1327	protein kinase family protein
A_84_P767799	AT5G23910	4.12669	ATP binding / microtubule motor
A_84_P805360	AT1G28290	4.12333	AGP31 (arabinogalactan-protein 31)
A_84_P22498	AT5G24900	4.12015	CYP714A2; electron carrier/ heme binding / iron ion binding / monooxygenase/ oxygen binding
A_84_P12519	AT2G31500	4.11348	CPK24; ATP binding / calcium ion binding / calmodulin-dependent protein kinase/ kinase/ protein kinase/ protein serine/threonine kinase
A_84_P22634	AT5G15530	4.09947	BCCP2 (BIOTIN CARBOXYL CARRIER PROTEIN 2); biotin binding
A_84_P754502	AT1G62333	4.09784	hypothetical protein
A_84_P15137	AT1G55570	4.09653	sks12 (SKU5 Similar 12); copper ion binding / oxidoreductase
A_84_P16149	AT1G13150	4.09625	CYP86C4; electron carrier/ heme binding / iron ion binding / monooxygenase/ oxygen binding
A_84_P15825	AT1G06660	4.09109	hypothetical protein
A_84_P792341	AT1G65710	4.08687	hypothetical protein
A_84_P19959	AT1G32970	4.08225	subtilase family protein
A_84_P280940	AT3G56100	4.07863	MRLK (MERISTEMATIC RECEPTOR-LIKE KINASE); ATP binding / protein binding / protein kinase/ protein serine/threonine kinase
A_84_P798916	AT4G22520	4.07822	protease inhibitor/seed storage/lipid transfer protein (LTP) family protein
A_84_P198594	AT1G11850	4.07611	hypothetical protein
A_84_P768280	AT5G46871	4.06518	hypothetical protein
A_84_P23310	AT4G27580	4.06507	hypothetical protein
A_84_P13022	AT5G15250	4.06408	FTSH6 (FTSH PROTEASE 6); ATP-dependent peptidase/ ATPase/ metallopeptidase/ peptidase/ zinc ion binding
A_84_P753030	AT1G68825	4.05948	RTFL15 (ROTUNDIFOLIA LIKE 15)
A_84_P13966	AT5G14650	4.04379	polygalacturonase, putative / pectinase, putative"///polygalacturonase, putative / pectinase, putative"
A_84_P80219	AT3G25170	4.04046	RALFL26 (ralf-like 26); signal transducer
A_84_P19599	AT5G02110	4.02289	CYCD7;1 (CYCLIN D7;1); cyclin-dependent protein kinase
A_84_P833540	AT3G28980	4.02111	hypothetical protein
A_84_P818278	AT1G08560	4.01865	SYP111 (SYNTAXIN OF PLANTS 111); SNAP receptor
A_84_P16027	AT5G21150	4.01776	PAZ domain-containing protein / piwi domain-containing protein
A_84_P21805	AT1G54560	4.01119	XIE; motor/ protein binding
A_84_P23376	AT4G36880	3.99591	CP1 (CYSTEINE PROTEINASE1); cysteine-type endopeptidase/ cysteine-type peptidase
A_84_P23792	AT1G71160	3.99095	KCS7 (3-KETOACYL-COA SYNTHASE 7); acyltransferase/ catalytic/ transferase, transferring acyl groups other than amino-acyl groups///KCS7 (3-KETOACYL-COA SYNTHASE 7); acyltransferase/ catalytic/ transferase, transferring acyl groups other than amino-acyl groups
A_84_P753690	AT1G26762	3.9763	hypothetical protein
A_84_P107372	AT3G02120	3.97068	hydroxyproline-rich glycoprotein family protein
A_84_P10811	AT3G16420	3.9664	PBP1 (PYK10-BINDING PROTEIN 1); copper ion binding
A_84_P823757	AT1G57820	3.96541	VIM1 (VARIANT IN METHYLATION 1); DNA binding / chromatin binding / double-stranded methylated DNA binding / histone binding / methyl-CpG binding / methyl-CpNpG binding / methyl-CpNpN binding / ubiquitin-protein ligase
A_84_P11173	AT5G38550	3.96176	jacalin lectin family protein
A_84_P827406	AT3G13227	3.9593	serine-rich protein-related
A_84_P206058	AT4G37290	3.95147	hypothetical protein
A_84_P14663	AT3G52970	3.95057	CYP76G1; electron carrier/ heme binding / iron ion binding / monooxygenase/ oxygen binding
A_84_P16478	AT3G14460	3.95008	disease resistance protein (NBS-LRR class), putative"///disease resistance protein (NBS-LRR class), putative"
A_84_P811407	AT5G20250	3.94338	DIN10 (DARK INDUCIBLE 10); hydrolase, hydrolyzing O-glycosyl compounds///"DIN10 (DARK INDUCIBLE 10); hydrolase, hydrolyzing O-glycosyl compounds"
A_84_P18309	AT3G09270	3.93785	ATGSTU8 (GLUTATHIONE S-TRANSFERASE TAU 8); glutathione transferase
A_84_P194544	AT5G49690	3.93644	UDP-glucoronosyl/UDP-glucosyl transferase family protein
A_84_P60830	AT4G34135	3.93364	UGT73B2 (UDP-GLUCOSYLTRANSFERASE 73B2); UDP-glucosyltransferase/ UDP-glycosyltransferase/ flavonol 3-O-glucosyltransferase/ quercetin 7-O-glucosyltransferase
A_84_P511249	AT4G14730	3.92948	transmembrane protein-related
A_84_P13228	AT4G34131	3.92643	UGT73B3 (UDP-glucosyl transferase 73B3); UDP-glycosyltransferase/ abscisic acid glucosyltransferase/ quercetin 3-O-glucosyltransferase/ transferase, transferring hexosyl groups///UGT73B3 (UDP-glucosyl transferase 73B3); UDP-glycosyltransferase/ abscisic acid glucosyltransferase/ quercetin 3-O-glucosyltransferase/ transferase, transferring hexosyl groups
A_84_P297904	AT2G41230	3.92597	hypothetical protein
A_84_P827123	AT3G61930	3.92173	hypothetical protein
A_84_P23329	AT4G31840	3.91926	plastocyanin-like domain-containing protein
A_84_P23149	AT3G46660	3.9162	UGT76E12 (UDP-GLUCOSYL TRANSFERASE 76E12); UDP-glycosyltransferase/ quercetin 3-O-glucosyltransferase/ quercetin 7-O-glucosyltransferase/ transferase, transferring glycosyl groups///"UGT76E12 (UDP-GLUCOSYL TRANSFERASE 76E12); UDP-glycosyltransferase/ quercetin 3-O-glucosyltransferase/ quercetin 7-O-glucosyltransferase/ transferase, transferring glycosyl groups"
A_84_P18587	AT1G08090	3.90416	ATNRT2:1 (NITRATE TRANSPORTER 2:1); nitrate transmembrane transporter
A_84_P15512	AT3G23670	3.90213	KINESIN-12B; microtubule motor/ plus-end-directed microtubule motor
A_84_P830143	AT4G06744	3.89871	leucine-rich repeat family protein / extensin family protein
A_84_P23099	AT1G53520	3.89578	chalcone-flavanone isomerase-related
A_84_P11721	AT3G15500	3.89335	ANAC055 (ARABIDOPSIS NAC DOMAIN CONTAINING PROTEIN 55); transcription factor
A_84_P23204	AT3G59480	3.88589	pfkB-type carbohydrate kinase family protein
A_84_P811537	AT3G14990	3.87082	4-methyl-5(b-hydroxyethyl)-thiazole monophosphate biosynthesis protein, putative"///4-methyl-5(b-hydroxyethyl)-thiazole monophosphate biosynthesis protein, putative"
A_84_P14393	AT2G25880	3.87006	AtAUR2 (AtAurora2); histone kinase(H3-S10 specific) / kinase
A_84_P192244	AT5G43290	3.86553	WRKY49; transcription factor
A_84_P13893	AT4G37940	3.86043	AGL21; transcription factor
A_84_P765048	AT4G33467	3.86002	hypothetical protein
A_84_P286700	AT4G39630	3.85676	hypothetical protein
A_84_P16848	AT5G39580	3.84385	peroxidase, putative"
A_84_P598030	AT2G31270	3.83157	CDT1A (ARABIDOPSIS HOMOLOG OF YEAST CDT1 A); cyclin-dependent protein kinase/ protein binding
A_84_P21541	AT5G18810	3.83061	SCL28; RNA binding / nucleic acid binding / nucleotide binding
A_84_P53310	AT3G42180	3.8289	catalytic/ transferase, transferring glycosyl groups"///catalytic/ transferase, transferring glycosyl groups"
A_84_P580219	AT2G42110	3.82462	hypothetical protein
A_84_P766861	AT5G16690	3.82339	ORC3 (ORIGIN RECOGNITION COMPLEX SUBUNIT 3); protein binding
A_84_P787694	AT1G79450	3.82113	ALIS5 (ALA-Interacting Subunit 5)
A_84_P12658	AT3G02970	3.81357	EXL6 (EXORDIUM LIKE 6)
A_84_P21080	AT2G42840	3.81083	PDF1 (PROTODERMAL FACTOR 1)
A_84_P546472	AT2G37435	3.81047	cysteine-type endopeptidase inhibitor
A_84_P12428	AT1G74010	3.80945	strictosidine synthase family protein
A_84_P15464	AT3G03670	3.79848	peroxidase, putative"
A_84_P15409	AT2G36190	3.7976	AtcwINV4 (Arabidopsis thaliana cell wall invertase 4); hydrolase, hydrolyzing O-glycosyl compounds///"AtcwINV4 (Arabidopsis thaliana cell wall invertase 4); hydrolase, hydrolyzing O-glycosyl compounds"
A_84_P500157	AT1G53140	3.79508	dynamin family protein
A_84_P18324	AT3G05740	3.79402	RECQI1 (Arabidopsis RecQ helicase l1); ATP binding / ATP-dependent helicase/ helicase/ nucleic acid binding
A_84_P293174	AT2G02100	3.79137	LCR69 (LOW-MOLECULAR-WEIGHT CYSTEINE-RICH 69); peptidase inhibitor
A_84_P66084	AT5G01420	3.79097	glutaredoxin family protein
A_84_P13100	AT5G48410	3.77958	ATGLR1.3; intracellular ligand-gated ion channel
A_84_P14031	AT5G44920	3.77941	Toll-Interleukin-Resistance (TIR) domain-containing protein
A_84_P542466	AT5G36710	3.77296	hypothetical protein
A_84_P23353	AT4G38390	3.76978	hypothetical protein
A_84_P20301	AT1G02730	3.75357	ATCSLD5; 1,4-beta-D-xylan synthase/ cellulose synthase///ATCSLD5; 1,4-beta-D-xylan synthase/ cellulose synthase
A_84_P13976	AT5G19120	3.74909	aspartic-type endopeptidase
A_84_P119582	AT5G48490	3.74882	protease inhibitor/seed storage/lipid transfer protein (LTP) family protein
A_84_P17250	AT2G16730	3.74413	BGAL13; beta-galactosidase
A_84_P12432	AT1G74590	3.74295	GSTU10 (GLUTATHIONE S-TRANSFERASE TAU 10); glutathione transferase
A_84_P19058	AT1G72680	3.73131	cinnamyl-alcohol dehydrogenase, putative///cinnamyl-alcohol dehydrogenase, putative
A_84_P19393	AT3G53200	3.70595	AtMYB27 (myb domain protein 27); DNA binding / transcription factor
A_84_P23968	AT2G13810	3.70307	ALD1 (AGD2-LIKE DEFENSE RESPONSE PROTEIN1); catalytic/ pyridoxal phosphate binding / transaminase/ transferase, transferring nitrogenous groups///"ALD1 (AGD2-LIKE DEFENSE RESPONSE PROTEIN1); catalytic/ pyridoxal phosphate binding / transaminase/ transferase, transferring nitrogenous groups"
A_84_P250875	AT3G28830	3.70174	hypothetical protein
A_84_P133775	AT4G16563	3.70115	aspartyl protease family protein
A_84_P19256	AT3G09220	3.68509	LAC7 (laccase 7); laccase
A_84_P831659	AT4G28680	3.66796	tyrosine decarboxylase, putative"///tyrosine decarboxylase, putative"
A_84_P860645	AT4G14370	3.66201	phosphoinositide binding
A_84_P17278	AT2G29440	3.65223	ATGSTU6 (ARABIDOPSIS THALIANA GLUTATHIONE S-TRANSFERASE TAU 6); glutathione transferase
A_84_P282960	AT2G46360	3.63897	hypothetical protein
A_84_P11065	AT4G39480	3.63699	CYP96A9 (CYTOCHROME P450 96 A9); electron carrier/ heme binding / iron ion binding / monooxygenase/ oxygen binding
A_84_P853428	AT2G44790	3.63206	unknown
A_84_P14339	AT1G35260	3.62927	MLP165 (MLP-LIKE PROTEIN 165)
A_84_P20293	AT3G12500	3.62875	ATHCHIB (ARABIDOPSIS THALIANA BASIC CHITINASE); chitinase
A_84_P11802	AT3G46690	3.62426	UDP-glucoronosyl/UDP-glucosyl transferase family protein
A_84_P157735	AT3G51400	3.60785	hypothetical protein
A_84_P768219	AT5G60615	3.604	hypothetical protein
A_84_P18663	AT5G05340	3.60269	peroxidase, putative///peroxidase, putative
A_84_P560000	AT4G14120	3.60266	hypothetical protein
A_84_P754300	AT1G65481	3.60223	misc_RNA
A_84_P18277	AT2G07690	3.59451	minichromosome maintenance family protein / MCM family protein
A_84_P251495	AT3G02640	3.59098	hypothetical protein
A_84_P570789	AT5G11360	3.58483	hypothetical protein
A_84_P19323	AT1G12890	3.57721	AP2 domain-containing transcription factor, putative"///AP2 domain-containing transcription factor, putative"
A_84_P23550	AT5G61000	3.57494	replication protein, putative"///replication protein, putative"
A_84_P558829	AT2G29350	3.5671	SAG13; alcohol dehydrogenase/ oxidoreductase
A_84_P12179	AT5G55330	3.56709	membrane bound O-acyl transferase (MBOAT) family protein / wax synthase-related
A_84_P827818	AT4G10850	3.56488	nodulin MtN3 family protein
A_84_P16381	AT2G34190	3.56446	xanthine/uracil permease family protein
A_84_P23844	AT2G43870	3.56215	polygalacturonase, putative / pectinase, putative"///polygalacturonase, putative / pectinase, putative"
A_84_P19002	AT1G52680	3.5575	late embryogenesis abundant protein-related / LEA protein-related
A_84_P21942	AT1G51850	3.55724	leucine-rich repeat protein kinase, putative"///leucine-rich repeat protein kinase, putative"
A_84_P21264	AT3G48360	3.55046	BT2 (BTB AND TAZ DOMAIN PROTEIN 2); protein binding / transcription factor/ transcription regulator
A_84_P613615	AT5G46060	3.55004	hypothetical protein
A_84_P114232	AT5G65360	3.54523	histone H3
A_84_P11841	AT3G55500	3.54204	ATEXPA16 (ARABIDOPSIS THALIANA EXPANSIN A16)
A_84_P15590	AT3G48850	3.53936	mitochondrial phosphate transporter, putative"///mitochondrial phosphate transporter, putative"
A_84_P19973	AT1G76540	3.53533	CDKB2;1 (cyclin-dependent kinase B2;1); cyclin-dependent protein kinase/ kinase/ protein binding
A_84_P134895	AT4G33260	3.52731	CDC20.2; signal transducer
A_84_P796323	AT4G15820	3.5247	hypothetical protein
A_84_P10439	AT1G09080	3.51704	BIP3; ATP binding
A_84_P759880	AT3G07920	3.5142	translation initiation factor
A_84_P23913	AT2G38870	3.51028	protease inhibitor, putative"
A_84_P20669	AT5G49448	3.50306	CPuORF4 (Conserved peptide upstream open reading frame 4)
A_84_P311333	AT2G38110	3.49926	GPAT6 (GLYCEROL-3-PHOSPHATE ACYLTRANSFERASE 6); 1-acylglycerol-3-phosphate O-acyltransferase/ acyltransferase
A_84_P587368	AT2G42140	3.49681	VQ motif-containing protein
A_84_P24017	AT3G16120	3.48675	dynein light chain, putative"
A_84_P19890	AT1G09720	3.48159	kinase interacting family protein
A_84_P14072	AT5G56320	3.47887	ATEXPA14 (ARABIDOPSIS THALIANA EXPANSIN A14)
A_84_P14703	AT1G05835	3.4785	hypothetical protein
A_84_P12995	AT5G06940	3.47336	leucine-rich repeat family protein
A_84_P10034	AT4G18990	3.47026	xyloglucan:xyloglucosyl transferase, putative / xyloglucan endotransglycosylase, putative / endo-xyloglucan transferase, putative"///xyloglucan:xyloglucosyl transferase, putative / xyloglucan endotransglycosylase, putative / endo-xyloglucan transferase, putative"
A_84_P20252	AT3G26690	3.46785	ATNUDX13 (ARABIDOPSIS THALIANA NUDIX HYDROLASE HOMOLOG 13); bis(5'-adenosyl)-pentaphosphatase/ hydrolase
A_84_P242183	AT1G70390	3.46659	F-box family protein
A_84_P223359	AT1G54000	3.46564	myrosinase-associated protein, putative"
A_84_P22954	AT2G29380	3.46356	protein phosphatase 2C, putative / PP2C, putative"///protein phosphatase 2C, putative / PP2C, putative"
A_84_P519856	AT2G37390	3.46126	heavy-metal-associated domain-containing protein
A_84_P276510	AT5G39550	3.46044	VIM3 (VARIANT IN METHYLATION 3); methyl-CpG binding / methyl-CpNpG binding / methyl-CpNpN binding / protein binding / ubiquitin-protein ligase/ zinc ion binding
A_84_P262920	AT4G39610	3.45677	hypothetical protein
A_84_P792853	AT1G53790	3.4565	F-box family protein
A_84_P256220	AT1G10780	3.45512	F-box family protein
A_84_P602364	AT1G71015	3.44957	hypothetical protein
A_84_P10141	AT5G01550	3.44729	LECRKA4.2 (LECTIN RECEPTOR KINASE A4.1); ATP binding / kinase/ protein kinase/ protein serine/threonine kinase/ sugar binding
A_84_P151538	AT1G66570	3.44111	ATSUC7 (Sucrose-proton symporter 7); carbohydrate transmembrane transporter/ sucrose:hydrogen symporter/ sugar:hydrogen symporter
A_84_P20081	AT2G28620	3.4411	kinesin motor protein-related
A_84_P88939	AT5G65510	3.44057	AIL7 (AINTEGUMENTA-like 7); DNA binding / transcription factor
A_84_P825596	AT1G15570	3.43605	CYCA2;3 (CYCLIN A2;3); cyclin-dependent protein kinase regulator
A_84_P284990	AT4G15610	3.43426	integral membrane family protein
A_84_P22911	AT2G14900	3.42804	gibberellin-regulated family protein
A_84_P17048	AT1G61450	3.41784	hypothetical protein
A_84_P568862	AT4G14310	3.41346	hypothetical protein
A_84_P19170	AT2G29420	3.40822	ATGSTU7 (ARABIDOPSIS THALIANA GLUTATHIONE S-TRANSFERASE TAU 7); glutathione transferase
A_84_P754161	AT1G04425	3.40729	misc_RNA
A_84_P20645	AT1G49800	3.40531	hypothetical protein
A_84_P755339	AT2G44580	3.4049	protein binding / zinc ion binding
A_84_P18506	AT4G03100	3.4027	rac GTPase activating protein, putative"///rac GTPase activating protein, putative"
A_84_P151518	AT3G08030	3.39587	hypothetical protein
A_84_P867879	AT1G47610	3.39214	transducin family protein / WD-40 repeat family protein
A_84_P838247	AT2G42340	3.39123
A_84_P16222	AT1G76690	3.3903	OPR2
A_84_P21138	AT3G11520	3.38819	CYCB1;3 (CYCLIN B1;3); cyclin-dependent protein kinase regulator
A_84_P14560	AT3G26830	3.3847	PAD3 (PHYTOALEXIN DEFICIENT 3); dihydrocamalexic acid decarboxylase/ monooxygenase/ oxygen binding
A_84_P10801	AT1G26720	3.3831	hypothetical protein
A_84_P16867	AT1G66210	3.37805	subtilase family protein
A_84_P220868	AT2G17740	3.37479	DC1 domain-containing protein
A_84_P577170	AT5G64190	3.37468	hypothetical protein
A_84_P826049	AT2G41990	3.37433	hypothetical protein
A_84_P20135	AT2G42940	3.37243	DNA-binding family protein
A_84_P768781	AT5G44568	3.36678	hypothetical protein
A_84_P562240	AT1G61050	3.36572	alpha 1,4-glycosyltransferase family protein / glycosyltransferase sugar-binding DXD motif-containing protein"///alpha 1,4-glycosyltransferase family protein / glycosyltransferase sugar-binding DXD motif-containing protein"
A_84_P89489	AT3G16330	3.36209	hypothetical protein
A_84_P807490	AT1G54010	3.35483	myrosinase-associated protein, putative"
A_84_P22290	AT4G03210	3.35181	XTH9 (XYLOGLUCAN ENDOTRANSGLUCOSYLASE/HYDROLASE 9); hydrolase, acting on glycosyl bonds / xyloglucan:xyloglucosyl transferase///"XTH9 (XYLOGLUCAN ENDOTRANSGLUCOSYLASE/HYDROLASE 9); hydrolase, acting on glycosyl bonds / xyloglucan:xyloglucosyl transferase"
A_84_P715787	AT1G32928	3.35082	hypothetical protein
A_84_P298514	AT5G40690	3.34708	hypothetical protein
A_84_P861080	AT3G20395	3.347	protein binding / zinc ion binding
A_84_P12703	AT3G23770	3.34123	glycosyl hydrolase family 17 protein
A_84_P18533	AT4G12470	3.33659	protease inhibitor/seed storage/lipid transfer protein (LTP) family protein
A_84_P10555	AT1G53540	3.3342	17.6 kDa class I small heat shock protein (HSP17.6C-CI) (AA 1-156)
A_84_P18907	AT1G02360	3.32713	chitinase, putative"
A_84_P522715	AT3G54830	3.32328	amino acid transporter family protein
A_84_P23097	AT1G26760	3.32002	SDG35 (SET DOMAIN PROTEIN 35); binding
A_84_P20714	AT5G61440	3.31407	ACHT5 (ATYPICAL CYS HIS RICH THIOREDOXIN 5)
A_84_P71564	AT2G19800	3.31386	MIOX2 (MYO-INOSITOL OXYGENASE 2); inositol oxygenase
A_84_P855617	AT5G20630	3.30532	GER3 (GERMIN 3); oxalate oxidase
A_84_P174551	AT5G49170	3.30329	hypothetical protein
A_84_P173701	AT4G21070	3.29509	ATBRCA1; ubiquitin-protein ligase
A_84_P812535	AT4G11650	3.29187	ATOSM34 (osmotin 34)
A_84_P13119	AT5G54020	3.28832	zinc ion binding
A_84_P13809	AT4G13660	3.28694	PRR2 (PINORESINOL REDUCTASE 2); pinoresinol reductase
A_84_P53580	AT5G52600	3.28687	AtMYB82 (myb domain protein 82); DNA binding / transcription factor
A_84_P21948	AT1G66920	3.28522	serine/threonine protein kinase, putative"
A_84_P763904	AT4G17380	3.28346	MSH4 (MUTS HOMOLOG 4); ATP binding / damaged DNA binding / mismatched DNA binding
A_84_P24090	AT3G45710	3.28049	proton-dependent oligopeptide transport (POT) family protein
A_84_P17940	AT2G20825	3.27554	ULT2 (ULTRAPETALA 2); DNA binding
A_84_P13619	AT3G17980	3.27386	C2 domain-containing protein
A_84_P577535	AT2G36985	3.26973	ROT4 (ROTUNDIFOLIA4)
A_84_P66514	AT1G59675	3.26849	F-box family protein
A_84_P10989	AT4G21270	3.26634	ATK1 (ARABIDOPSIS THALIANA KINESIN 1); microtubule motor/ minus-end-directed microtubule motor
A_84_P20788	AT1G71380	3.25922	ATCEL3 (ARABIDOPSIS THALIANA CELLULASE 3); catalytic/ hydrolase, hydrolyzing O-glycosyl compounds///"ATCEL3 (ARABIDOPSIS THALIANA CELLULASE 3); catalytic/ hydrolase, hydrolyzing O-glycosyl compounds"
A_84_P101186	AT2G40550	3.25698	ETG1 (E2F TARGET GENE 1)
A_84_P16562	AT3G54560	3.25542	HTA11; DNA binding
A_84_P15889	AT5G33300	3.25336	chromosome-associated kinesin-related
A_84_P13263	AT1G03710	3.24227	hypothetical protein
A_84_P20092	AT2G20470	3.24033	kinase
A_84_P21833	AT1G17020	3.23898	SRG1 (SENESCENCE-RELATED GENE 1); oxidoreductase, acting on diphenols and related substances as donors, oxygen as acceptor / oxidoreductase, acting on paired donors, with incorporation or reduction of molecular oxygen, 2-oxoglutarate as one donor, and incorporation of one atom each of oxygen into both donors///"SRG1 (SENESCENCE-RELATED GENE 1); oxidoreductase, acting on diphenols and related subs…
A_84_P23273	AT4G18970	3.23502	GDSL-motif lipase/hydrolase family protein
A_84_P750751	AT1G66040	3.22848	VIM4 (VARIANT IN METHYLATION 4); protein binding / zinc ion binding
A_84_P166573	AT1G03700	3.22421	hypothetical protein
A_84_P16460	AT3G21180	3.21683	ACA9 (AUTOINHIBITED CA(2+)-ATPASE 9); calcium-transporting ATPase/ calmodulin binding
A_84_P205068	AT1G17744	3.21428	hypothetical protein
A_84_P226889	AT4G20000	3.2125	VQ motif-containing protein
A_84_P526080	AT2G42885	3.20188	hypothetical protein
A_84_P612355	AT3G13600	3.1952	calmodulin-binding family protein
A_84_P858007	AT1G10540	3.19088
A_84_P13160	AT5G64060	3.18829	anac103 (Arabidopsis NAC domain containing protein 103); transcription factor
A_84_P17442	AT3G26320	3.18699	CYP71B36; electron carrier/ heme binding / iron ion binding / monooxygenase/ oxygen binding
A_84_P17153	AT1G68270	3.17336	AMP-dependent synthetase and ligase family protein
A_84_P200484	AT5G23950	3.17233	C2 domain-containing protein
A_84_P10479	AT1G16330	3.17173	CYCB3;1 (cyclin b3;1); cyclin-dependent protein kinase
A_84_P16074	AT1G68610	3.17077	hypothetical protein
A_84_P100606	AT1G02810	3.17022	pectinesterase family protein
A_84_P10337	AT5G67270	3.15921	ATEB1C (microtubule end binding protein 1); microtubule binding
A_84_P839331	AT2G03360	3.15541	transferase, transferring glycosyl groups///transferase, transferring glycosyl groups
A_84_P23850	AT2G43520	3.15521	ATTI2; serine-type endopeptidase inhibitor
A_84_P555333	AT2G42180	3.1509	hypothetical protein
A_84_P16515	AT1G02770	3.14899	hypothetical protein
A_84_P613104	AT2G23130	3.14111	AGP17 (ARABINOGALACTAN PROTEIN 17)
A_84_P20471	AT4G27330	3.13964	SPL (SPOROCYTELESS); protein binding / transcription factor
A_84_P724266	AT2G07772	3.13818	hypothetical protein
A_84_P19560	AT4G35280	3.13307	zinc finger (C2H2 type) family protein
A_84_P585522	AT2G20980	3.13187	MCM10
A_84_P22874	AT1G53990	3.13082	GLIP3; carboxylesterase/ lipase
A_84_P19013	AT1G32960	3.12504	SBT3.3; identical protein binding / serine-type endopeptidase
A_84_P202538	AT5G22550	3.12439	hypothetical protein
A_84_P761070	AT3G19184	3.11307	DNA binding
A_84_P149828	AT1G25510	3.11296	aspartyl protease family protein
A_84_P13493	AT2G30670	3.1118	tropinone reductase, putative / tropine dehydrogenase, putative"
A_84_P761666	AT3G59765	3.10512	misc_RNA
A_84_P19459	AT4G05200	3.10275	protein kinase family protein
A_84_P22991	AT2G37430	3.10231	zinc finger (C2H2 type) family protein (ZAT11)
A_84_P11444	AT1G16070	3.09396	AtTLP8 (TUBBY LIKE PROTEIN 8); transcription factor
A_84_P20638	AT5G40990	3.08661	GLIP1 (GDSL LIPASE1); carboxylesterase/ lipase
A_84_P577514	AT2G31210	3.08613	basic helix-loop-helix (bHLH) family protein
A_84_P17817	AT5G45810	3.08256	CIPK19 (CBL-INTERACTING PROTEIN KINASE 19); ATP binding / kinase/ protein kinase/ protein serine/threonine kinase
A_84_P69834	AT3G01330	3.07162	DEL3 (DP-E2F-LIKE PROTEIN 3); DNA binding / transcription factor
A_84_P601268	AT3G01600	3.06729	anac044 (Arabidopsis NAC domain containing protein 44); transcription factor
A_84_P851247	AT5G28237	3.06695	tryptophan synthase, beta subunit, putative"///tryptophan synthase, beta subunit, putative"
A_84_P16819	AT5G23940	3.06493	EMB3009 (embryo defective 3009); transferase/ transferase, transferring acyl groups other than amino-acyl groups///EMB3009 (embryo defective 3009); transferase/ transferase, transferring acyl groups other than amino-acyl groups
A_84_P21458	AT4G37610	3.05976	BT5 (BTB AND TAZ DOMAIN PROTEIN 5); protein binding / transcription regulator
A_84_P258390	AT4G25170	3.0571	hypothetical protein
A_84_P17443	AT3G22880	3.05593	DMC1 (DISRUPTION OF MEIOTIC CONTROL 1); ATP binding / DNA binding / DNA-dependent ATPase/ damaged DNA binding / nucleoside-triphosphatase/ nucleotide binding / protein binding
A_84_P14181	AT1G69120	3.05008	AP1 (APETALA1); DNA binding / protein binding / protein heterodimerization/ transcription activator/ transcription factor
A_84_P293824	AT5G39650	3.04947	hypothetical protein
A_84_P765683	AT4G23215	3.04867	unknown
A_84_P574538	AT5G09780	3.04623	transcriptional factor B3 family protein
A_84_P23608	AT2G17920	3.04284	nucleic acid binding / zinc ion binding
A_84_P591443	AT5G63140	3.03978	ATPAP29 (ARABIDOPSIS THALIANA PURPLE ACID PHOSPHATASE 29); acid phosphatase/ protein serine/threonine phosphatase
A_84_P11140	AT5G18840	3.03809	sugar transporter, putative"
A_84_P18770	AT5G47500	3.03755	pectinesterase family protein
A_84_P18376	AT3G23730	3.03716	xyloglucan:xyloglucosyl transferase, putative / xyloglucan endotransglycosylase, putative / endo-xyloglucan transferase, putative"///xyloglucan:xyloglucosyl transferase, putative / xyloglucan endotransglycosylase, putative / endo-xyloglucan transferase, putative"
A_84_P10077	AT4G28950	3.03713	ROP9 (RHO-RELATED PROTEIN FROM PLANTS 9); GTP binding
A_84_P765578	AT4G03039	3.03528	misc_RNA
A_84_P22650	AT5G20740	3.03129	invertase/pectin methylesterase inhibitor family protein
A_84_P141979	AT5G65390	3.02889	AGP7
A_84_P589834	AT1G54385	3.02611	binding
A_84_P500668	AT5G01225	3.02263	hypothetical protein
A_84_P104666	AT5G53390	3.01329	hypothetical protein
A_84_P20509	AT1G48260	3.0126	CIPK17 (CBL-INTERACTING PROTEIN KINASE 17); ATP binding / kinase/ protein kinase/ protein serine/threonine kinase
A_84_P807799	AT3G23450	3.01068	hypothetical protein
A_84_P14924	AT5G23000	3.00719	MYB37 (MYB DOMAIN PROTEIN 37); DNA binding / transcription factor
A_84_P13373	AT1G74000	3.00456	SS3 (STRICTOSIDINE SYNTHASE 3); strictosidine synthase
A_84_P576311	AT3G06160	3.00246	transcriptional factor B3 family protein
A_84_P12345	AT1G61810	2.99881	BGLU45 (BETA-GLUCOSIDASE 45); catalytic/ cation binding / hydrolase, hydrolyzing O-glycosyl compounds///BGLU45 (BETA-GLUCOSIDASE 45); catalytic/ cation binding / hydrolase, hydrolyzing O-glycosyl compounds
A_84_P15505	AT3G26860	2.99811	hypothetical protein
A_84_P21818	AT1G65240	2.97859	aspartyl protease family protein
A_84_P607832	AT2G41150	2.97802	hypothetical protein
A_84_P829270	AT1G66620	2.97641	seven in absentia (SINA) protein, putative"
A_84_P20281	AT3G22910	2.97197	calcium-transporting ATPase, plasma membrane-type, putative / Ca(2+)-ATPase, putative (ACA13)"///calcium-transporting ATPase, plasma membrane-type, putative / Ca(2+)-ATPase, putative (ACA13)"
A_84_P806838	AT3G15400	2.97161	ATA20
A_84_P19949	AT1G02940	2.96928	GSTF5 (GLUTATHIONE S-TRANSFERASE (CLASS PHI) 5); glutathione transferase
A_84_P83339	AT3G47150	2.96786	F-box family protein
A_84_P11118	AT5G10390	2.96514	histone H3
A_84_P19167	AT2G36660	2.96458	PAB7 (POLY(A) BINDING PROTEIN 7); RNA binding / translation initiation factor
A_84_P586327	AT1G68280	2.95866	thioesterase-related
A_84_P10399	AT1G17745	2.958	PGDH (3-PHOSPHOGLYCERATE DEHYDROGENASE); phosphoglycerate dehydrogenase
A_84_P832916	AT2G44380	2.95605	DC1 domain-containing protein
A_84_P12500	AT2G43270	2.95443	F-box family protein
A_84_P11987	AT4G33420	2.9457	peroxidase, putative"
A_84_P13987	AT5G25190	2.94473	ethylene-responsive element-binding protein, putative"
A_84_P255480	AT2G35070	2.94422	hypothetical protein
A_84_P818622	AT3G22600	2.94409	protease inhibitor/seed storage/lipid transfer protein (LTP) family protein
A_84_P301610	AT3G12470	2.94173	nucleic acid binding
A_84_P10157	AT5G06330	2.9415	hairpin-responsive protein, putative (HIN1)"
A_84_P21294	AT3G55090	2.9326	ATPase, coupled to transmembrane movement of substances"
A_84_P606561	AT5G59845	2.93119	gibberellin-regulated family protein
A_84_P859968	AT5G14180	2.92848	MPL1 (MYZUS PERSICAE-INDUCED LIPASE 1); catalytic
A_84_P12049	AT5G06720	2.91945	peroxidase, putative"
A_84_P13566	AT2G47050	2.91169	invertase/pectin methylesterase inhibitor family protein
A_84_P185874	AT4G11170	2.90377	disease resistance protein (TIR-NBS-LRR class), putative"///disease resistance protein (TIR-NBS-LRR class), putative"
A_84_P298944	AT3G19210	2.90147	ATRAD54 (ARABIDOPSIS HOMOLOG OF RAD54); ATP binding / DNA binding / helicase/ nucleic acid binding
A_84_P825539	AT1G32350	2.90133	AOX1D (alternative oxidase 1D); alternative oxidase
A_84_P10248	AT5G44380	2.90124	FAD-binding domain-containing protein
A_84_P205268	AT3G20520	2.90019	SVL3 (SHV3-LIKE 3); glycerophosphodiester phosphodiesterase/ phosphoric diester hydrolase
A_84_P758173	AT2G30368	2.89792	hypothetical protein
A_84_P857505	AT5G20230	2.88682	ATBCB (ARABIDOPSIS BLUE-COPPER-BINDING PROTEIN); copper ion binding / electron carrier
A_84_P558814	AT2G25780	2.88581	hypothetical protein
A_84_P806875	AT3G25950	2.88316	hypothetical protein
A_84_P502808	AT1G48405	2.88316	hypothetical protein
A_84_P23989	AT1G01310	2.88037	allergen V5/Tpx-1-related family protein
A_84_P815115	AT5G39520	2.87873	hypothetical protein
A_84_P10517	AT1G73860	2.87622	ATP binding / microtubule motor
A_84_P299340	AT5G14690	2.87247	hypothetical protein
A_84_P20242	AT3G14610	2.86776	CYP72A7; electron carrier/ heme binding / iron ion binding / monooxygenase/ oxygen binding
A_84_P11920	AT4G13860	2.86721	glycine-rich RNA-binding protein, putative"
A_84_P18582	AT4G27980	2.86588	hypothetical protein
A_84_P16307	AT2G45210	2.86485	auxin-responsive protein-related
A_84_P548213	AT2G31945	2.86429	hypothetical protein
A_84_P14436	AT2G39690	2.86271	hypothetical protein
A_84_P15103	AT1G20590	2.86027	cyclin, putative"///cyclin, putative"
A_84_P14906	AT5G13330	2.85899	Rap2.6L (related to AP2 6L); DNA binding / transcription factor
A_84_P852477	AT5G35660	2.85358	hypothetical protein
A_84_P11248	AT5G59220	2.85219	protein phosphatase 2C, putative / PP2C, putative"
A_84_P231269	AT1G24600	2.85149	hypothetical protein
A_84_P789143	AT5G40730	2.85009	AGP24
A_84_P787999	AT3G29370	2.84892	hypothetical protein
A_84_P824548	AT1G23410	2.8409	ubiquitin extension protein, putative / 40S ribosomal protein S27A (RPS27aA)"///ubiquitin extension protein, putative / 40S ribosomal protein S27A (RPS27aA)"
A_84_P829748	AT5G20960	2.8403	AAO1 (ARABIDOPSIS ALDEHYDE OXIDASE 1); aldehyde oxidase/ indole-3-acetaldehyde oxidase
A_84_P51530	AT2G22470	2.84013	AGP2 (ARABINOGALACTAN PROTEIN 2)
A_84_P12667	AT1G26540	2.84003	agenet domain-containing protein
A_84_P788120	AT2G36890	2.83318	RAX2 (REGULATOR OF AXILLARY MERISTEMS 2); DNA binding / transcription factor
A_84_P809054	AT2G38540	2.82992	LP1; calmodulin binding
A_84_P21433	AT4G30860	2.82857	SDG4 (SET DOMAIN GROUP 4); histone methyltransferase
A_84_P14603	AT3G29810	2.82581	COBL2 (COBRA-LIKE PROTEIN 2 PRECURSOR)
A_84_P592005	AT3G57380	2.82351	transferase, transferring glycosyl groups///transferase, transferring glycosyl groups
A_84_P11984	AT4G32650	2.82037	ATKC1 (ARABIDOPSIS THALIANA K+ RECTIFYING CHANNEL 1); cyclic nucleotide binding / inward rectifier potassium channel
A_84_P12052	AT5G07280	2.81802	EMS1 (EXCESS MICROSPOROCYTES1); kinase/ transmembrane receptor protein kinase
A_84_P22144	AT3G27060	2.81785	TSO2 (TSO meaning 'ugly' in Chinese); oxidoreductase/ ribonucleoside-diphosphate reductase/ transition metal ion binding
A_84_P17218	AT1G51070	2.81577	basic helix-loop-helix (bHLH) family protein
A_84_P559441	AT1G48400	2.81375	F-box family protein
A_84_P15517	AT3G21720	2.8135	ICL (ISOCITRATE LYASE); catalytic/ isocitrate lyase
A_84_P822733	AT1G05710	2.81018	ethylene-responsive protein, putative"///ethylene-responsive protein, putative"
A_84_P868217	AT1G52030	2.80827	MBP2 (MYROSINASE-BINDING PROTEIN 2); sugar binding / thioglucosidase binding
A_84_P23899	AT2G29500	2.80736	17.6 kDa class I small heat shock protein (HSP17.6B-CI)
A_84_P20068	AT2G05540	2.80479	glycine-rich protein
A_84_P584274	AT5G51380	2.80424	F-box family protein
A_84_P64944	AT4G00960	2.80313	protein kinase family protein
A_84_P23274	AT1G29290	2.7995	hypothetical protein
A_84_P59510	AT4G32480	2.79897	hypothetical protein
A_84_P837201	AT1G16530	2.79783	ASL9 (ASYMMETRIC LEAVES 2 LIKE 9)
A_84_P18512	AT4G04930	2.79348	DES-1-LIKE; oxidoreductase/ sphingolipid delta-4 desaturase
A_84_P17191	AT1G07160	2.79204	protein phosphatase 2C, putative / PP2C, putative"///protein phosphatase 2C, putative / PP2C, putative"
A_84_P268790	AT5G43350	2.79131	PHT1;1 (PHOSPHATE TRANSPORTER 1;1); carbohydrate transmembrane transporter/ inorganic phosphate transmembrane transporter/ phosphate transmembrane transporter/ sugar:hydrogen symporter
A_84_P18628	AT4G39330	2.79044	CAD9 (CINNAMYL ALCOHOL DEHYDROGENASE 9); binding / catalytic/ oxidoreductase/ zinc ion binding
A_84_P24057	AT3G19620	2.78795	glycosyl hydrolase family 3 protein
A_84_P258560	AT5G54970	2.7864	hypothetical protein
A_84_P130146	AT2G34070	2.76751	hypothetical protein
A_84_P761076	AT3G55646	2.76745	hypothetical protein
A_84_P22394	AT4G34580	2.76619	COW1 (CAN OF WORMS1); phosphatidylinositol transporter/ transporter
A_84_P852047	AT5G05440	2.76502	hypothetical protein
A_84_P159005	AT3G48900	2.76235	DNA binding / catalytic/ chromatin binding / nuclease
A_84_P18685	AT5G11510	2.76111	MYB3R-4 (myb domain protein 3R-4); DNA binding / transcription coactivator/ transcription factor
A_84_P503480	AT5G45630	2.7596	hypothetical protein
A_84_P11781	AT3G11050	2.75896	ATFER2 (ferritin 2); binding / ferric iron binding / oxidoreductase/ transition metal ion binding
A_84_P180334	AT2G43660	2.75403	glycosyl hydrolase family protein 17
A_84_P11937	AT4G22010	2.75118	sks4 (SKU5 Similar 4); copper ion binding / oxidoreductase
A_84_P21921	AT1G29860	2.74759	WRKY71; transcription factor
A_84_P172941	AT2G18690	2.74733	hypothetical protein
A_84_P513216	AT5G42700	2.74585	transcriptional factor B3 family protein
A_84_P862904	AT3G26520	2.74532	unknown
A_84_P785932	AT1G25400	2.74261	hypothetical protein
A_84_P18202	AT2G31100	2.74156	triacylglycerol lipase
A_84_P12286	AT1G19060	2.74053	hypothetical protein
A_84_P762765	AT3G27416	2.74049	hypothetical protein
A_84_P174131	AT5G14730	2.73883	hypothetical protein
A_84_P12931	AT4G33150	2.73577	lysine-ketoglutarate reductase/saccharopine dehydrogenase bifunctional enzyme
A_84_P862180	AT1G62000	2.73037	hypothetical protein
A_84_P23469	AT5G39400	2.72837	PTEN1; phosphatase
A_84_P595490	AT3G25080	2.72775	hypothetical protein
A_84_P850983	AT4G37070	2.7272	unknown
A_84_P768357	AT5G55410	2.72478	protease inhibitor/seed storage/lipid transfer protein (LTP) family protein
A_84_P12738	AT1G02660	2.71752	lipase class 3 family protein
A_84_P150938	AT1G51055	2.71737	hypothetical protein
A_84_P20771	AT5G04200	2.71714	AtMC9 (metacaspase 9); cysteine-type peptidase
A_84_P13960	AT5G12920	2.71698	hypothetical protein
A_84_P544666	AT2G26850	2.71397	F-box family protein
A_84_P15113	AT1G71520	2.71203	AP2 domain-containing transcription factor, putative///AP2 domain-containing transcription factor, putative
A_84_P18069	AT1G49130	2.70961	zinc finger (B-box type) family protein
A_84_P762043	AT3G48346	2.70774	hypothetical protein
A_84_P538572	AT3G11680	2.7071	hypothetical protein
A_84_P737368	AT1G36622	2.70642	hypothetical protein
A_84_P16935	AT1G55260	2.70514	lipid binding
A_84_P817093	AT1G58270	2.70453	ZW9
A_84_P200884	AT5G13750	2.70391	ZIFL1 (ZINC INDUCED FACILITATOR-like 1); tetracycline:hydrogen antiporter
A_84_P21697	AT5G28680	2.70287	protein kinase family protein
A_84_P827950	AT3G17680	2.69995	hypothetical protein
A_84_P575300	AT5G39330	2.69974	hypothetical protein
A_84_P23287	AT4G22530	2.69912	embryo-abundant protein-related
A_84_P20128	AT2G03760	2.69684	ST; brassinosteroid sulfotransferase/ sulfotransferase
A_84_P21622	AT5G51480	2.69624	SKS2 (SKU5 SIMILAR 2); copper ion binding / oxidoreductase
A_84_P105796	AT2G06200	2.69492	AtGRF6 (GROWTH-REGULATING FACTOR 6); transcription activator
A_84_P20724	AT5G63790	2.69216	ANAC102 (ARABIDOPSIS NAC DOMAIN CONTAINING PROTEIN 102); transcription factor
A_84_P515517	AT3G12410	2.69183	3'-5' exonuclease/ nucleic acid binding
A_84_P22162	AT3G20190	2.69148	leucine-rich repeat transmembrane protein kinase, putative"
A_84_P17216	AT1G30220	2.68954	INT2 (INOSITOL TRANSPORTER 2); carbohydrate transmembrane transporter/ sugar:hydrogen symporter
A_84_P14446	AT2G19190	2.68758	FRK1 (FLG22-INDUCED RECEPTOR-LIKE KINASE 1); kinase
A_84_P22037	AT2G17620	2.68641	CYCB2;1 (Cyclin B2;1); cyclin-dependent protein kinase regulator
A_84_P11935	AT4G21490	2.68433	NDB3; NADH dehydrogenase
A_84_P19698	AT5G42830	2.68387	transferase family protein
A_84_P822993	AT3G10570	2.68271	CYP77A6; electron carrier/ heme binding / iron ion binding / monooxygenase/ oxygen binding
A_84_P551066	AT3G55080	2.68198	SET domain-containing protein
A_84_P20851	AT1G75640	2.67809	leucine-rich repeat family protein / protein kinase family protein
A_84_P23515	AT5G51810	2.67652	GA20OX2 (GIBBERELLIN 20 OXIDASE 2); gibberellin 20-oxidase
A_84_P17561	AT4G03330	2.66909	SYP123 (SYNTAXIN OF PLANTS 123); SNAP receptor
A_84_P20984	AT1G02850	2.66782	BGLU11 (BETA GLUCOSIDASE 11); catalytic/ cation binding / hydrolase, hydrolyzing O-glycosyl compounds///BGLU11 (BETA GLUCOSIDASE 11); catalytic/ cation binding / hydrolase, hydrolyzing O-glycosyl compounds
A_84_P575328	AT5G47600	2.66452	heat shock protein-related
A_84_P19214	AT2G32510	2.66386	MAPKKK17; ATP binding / kinase/ protein kinase/ protein serine/threonine kinase
A_84_P20704	AT5G59320	2.66183	LTP3 (LIPID TRANSFER PROTEIN 3); lipid binding
A_84_P10537	AT1G74030	2.66176	enolase, putative///enolase, putative
A_84_P13771	AT4G01430	2.66165	nodulin MtN21 family protein
A_84_P15037	AT5G61070	2.66146	HDA18; H3/H4 histone acetyltransferase/ histone deacetylase
A_84_P13130	AT5G57220	2.66126	CYP81F2; electron carrier/ heme binding / iron ion binding / monooxygenase/ oxygen binding
A_84_P22636	AT5G15940	2.6593	binding / catalytic/ oxidoreductase
A_84_P542948	AT2G46150	2.65873	hypothetical protein
A_84_P517600	AT5G15510	2.65833	hypothetical protein
A_84_P17625	AT1G17310	2.65427	MADS-box protein (AGL100)
A_84_P12940	AT4G35180	2.65144	LHT7 (Lys/His transporter 7); amino acid transmembrane transporter
A_84_P50050	AT4G18470	2.6463	SNI1; transcription repressor
A_84_P793541	AT3G04000	2.64496	short-chain dehydrogenase/reductase (SDR) family protein
A_84_P10528	AT1G51800	2.64417	leucine-rich repeat protein kinase, putative"///leucine-rich repeat protein kinase, putative"
A_84_P20365	AT3G59220	2.64361	PRN (PIRIN); calmodulin binding
A_84_P10184	AT5G14380	2.63573	AGP6 (Arabinogalactan proteins 6)
A_84_P761088	AT3G11773	2.63549	electron carrier/ protein disulfide oxidoreductase
A_84_P18909	AT1G13310	2.63546	hypothetical protein
A_84_P16663	AT4G21820	2.63446	binding / calmodulin binding
A_84_P288020	AT2G25270	2.63246	hypothetical protein
A_84_P88649	AT2G02850	2.6302	ARPN (PLANTACYANIN); copper ion binding / electron carrier
A_84_P21419	AT4G27790	2.6283	calcium-binding EF hand family protein
A_84_P564070	AT1G78860	2.6268	curculin-like (mannose-binding) lectin family protein
A_84_P12057	AT5G08250	2.61897	cytochrome P450 family protein
A_84_P18172	AT2G19970	2.61753	pathogenesis-related protein, putative"///pathogenesis-related protein, putative"
A_84_P570015	AT5G57123	2.61528	hypothetical protein
A_84_P13693	AT3G46940	2.61507	deoxyuridine 5'-triphosphate nucleotidohydrolase family
A_84_P17693	AT4G16260	2.60646	catalytic/ cation binding / hydrolase, hydrolyzing O-glycosyl compounds///"catalytic/ cation binding / hydrolase, hydrolyzing O-glycosyl compounds"
A_84_P16435	AT3G07820	2.60464	polygalacturonase 3 (PGA3) / pectinase
A_84_P172251	AT1G09470	2.60046	hypothetical protein
A_84_P14498	AT2G34390	2.59947	NIP2;1 (NOD26-LIKE INTRINSIC PROTEIN 2;1); lactate transmembrane transporter/ water channel
A_84_P112392	AT3G15950	2.59619	NAI2
A_84_P584025	AT4G08555	2.5952	hypothetical protein
A_84_P500133	AT1G42980	2.59488	formin homology 2 domain-containing protein / FH2 domain-containing protein
A_84_P109962	AT1G21240	2.59185	WAK3 (wall associated kinase 3); kinase/ protein serine/threonine kinase
A_84_P708146	AT1G01453	2.58966	hypothetical protein
A_84_P83479	AT2G10940	2.58689	protease inhibitor/seed storage/lipid transfer protein (LTP) family protein
A_84_P553120	AT5G48400	2.58444	ATGLR1.2; intracellular ligand-gated ion channel
A_84_P21947	AT1G44110	2.58195	CYCA1;1 (Cyclin A1;1); cyclin-dependent protein kinase regulator
A_84_P18552	AT4G21120	2.58109	AAT1 (AMINO ACID TRANSPORTER 1); L-glutamate transmembrane transporter/ L-lysine transmembrane transporter/ arginine transmembrane transporter/ cationic amino acid transmembrane transporter
A_84_P13015	AT5G12910	2.57858	histone H3, putative"
A_84_P294924	AT2G38920	2.57806	SPX (SYG1/Pho81/XPR1) domain-containing protein / zinc finger (C3HC4-type RING finger) protein-related
A_84_P16078	AT1G23660	2.57598	hypothetical protein
A_84_P10787	AT3G14680	2.56916	CYP72A14; electron carrier/ heme binding / iron ion binding / monooxygenase/ oxygen binding
A_84_P10135	AT4G36380	2.56894	ROT3 (ROTUNDIFOLIA 3); oxidoreductase, acting on paired donors, with incorporation or reduction of molecular oxygen, NADH or NADPH as one donor, and incorporation of one atom of oxygen / oxygen binding / steroid hydroxylase///ROT3 (ROTUNDIFOLIA 3); oxidoreductase, acting on paired donors, with incorporation or reduction of molecular oxygen, NADH or NADPH as one donor, and incorporation of one ato…
A_84_P22996	AT2G19570	2.56674	CDA1 (CYTIDINE DEAMINASE 1); cytidine deaminase
A_84_P20899	AT1G10640	2.5643	polygalacturonase
A_84_P16605	AT4G00870	2.56231	basic helix-loop-helix (bHLH) family protein
A_84_P11417	AT1G65730	2.55751	YSL7 (YELLOW STRIPE LIKE 7); oligopeptide transporter
A_84_P799229	AT2G47130	2.55726	short-chain dehydrogenase/reductase (SDR) family protein
A_84_P24041	AT3G20370	2.55703	meprin and TRAF homology domain-containing protein / MATH domain-containing protein
A_84_P586802	AT5G01015	2.5563	hypothetical protein
A_84_P208698	AT3G12890	2.55579	ASML2 (ACTIVATOR OF SPOMIN::LUC2); transcription activator
A_84_P848773	AT4G15393	2.55233	CYP702A5; electron carrier/ heme binding / iron ion binding / monooxygenase
A_84_P276170	AT1G09200	2.55215	histone H3
A_84_P613505	AT5G05510	2.55176	protein kinase-related
A_84_P10265	AT5G48650	2.5466	nuclear transport factor 2 (NTF2) family protein / RNA recognition motif (RRM)-containing protein
A_84_P21146	AT3G07450	2.5412	protease inhibitor/seed storage/lipid transfer protein (LTP) family protein
A_84_P19172	AT2G14100	2.541	CYP705A13; electron carrier/ heme binding / iron ion binding / monooxygenase/ oxygen binding
A_84_P102796	AT5G53110	2.53978	hypothetical protein
A_84_P22452	AT5G06860	2.53763	PGIP1 (POLYGALACTURONASE INHIBITING PROTEIN 1); protein binding
A_84_P15334	AT2G19990	2.53557	PR-1-LIKE (PATHOGENESIS-RELATED PROTEIN-1-LIKE)
A_84_P175914	AT4G01895	2.53252	systemic acquired resistance (SAR) regulator protein NIMIN-1-related
A_84_P808742	AT4G29030	2.53145	glycine-rich protein
A_84_P12970	AT4G17660	2.52804	protein kinase, putative"///protein kinase, putative"
A_84_P13308	AT1G79410	2.5248	AtOCT5 (Arabidopsis thaliana ORGANIC CATION/CARNITINE TRANSPORTER5); carbohydrate transmembrane transporter/ sugar:hydrogen symporter
A_84_P19152	AT2G22610	2.52422	kinesin motor protein-related
A_84_P188424	AT5G15800	2.52165	SEP1 (SEPALLATA1); DNA binding / transcription factor
A_84_P15153	AT1G03660	2.51648	hypothetical protein
A_84_P854414	AT1G15670	2.51582	kelch repeat-containing F-box family protein
A_84_P579600	AT4G24265	2.51521	hypothetical protein
A_84_P137179	AT5G62550	2.51507	hypothetical protein
A_84_P12502	AT2G25810	2.51409	TIP4;1 (tonoplast intrinsic protein 4;1); water channel
A_84_P11786	AT3G12170	2.51322	DNAJ heat shock N-terminal domain-containing protein
A_84_P12086	AT5G19100	2.50926	extracellular dermal glycoprotein-related / EDGP-related
A_84_P272040	AT3G14760	2.50798	hypothetical protein
A_84_P10637	AT2G40170	2.50593	GEA6 (LATE EMBRYOGENESIS ABUNDANT 6)
A_84_P19135	AT2G28630	2.50482	KCS12 (3-KETOACYL-COA SYNTHASE 12); acyltransferase/ catalytic/ transferase, transferring acyl groups other than amino-acyl groups///KCS12 (3-KETOACYL-COA SYNTHASE 12); acyltransferase/ catalytic/ transferase, transferring acyl groups other than amino-acyl groups
A_84_P767554	AT5G59330	2.50374	lipid binding
A_84_P96816	AT4G25760	2.50204	AtGDU2 (Arabidopsis thaliana GLUTAMINE DUMPER 2)
A_84_P12888	AT4G23600	2.50121	CORI3 (CORONATINE INDUCED 1); cystathionine beta-lyase/ transaminase
A_84_P826972	AT2G47750	2.50009	GH3.9 (PUTATIVE INDOLE-3-ACETIC ACID-AMIDO SYNTHETASE GH3.9)
A_84_P835160	AT1G18960	2.49998	myb family transcription factor
A_84_P16436	AT3G08040	2.49915	FRD3 (FERRIC REDUCTASE DEFECTIVE 3); antiporter/ transporter
A_84_P828620	AT1G29630	2.49717	DNA binding / catalytic/ nuclease
A_84_P13546	AT2G42360	2.49612	zinc finger (C3HC4-type RING finger) family protein
A_84_P13086	AT5G44910	2.49311	Toll-Interleukin-Resistance (TIR) domain-containing protein
A_84_P15738	AT4G26590	2.4931	OPT5 (OLIGOPEPTIDE TRANSPORTER 5); oligopeptide transporter
A_84_P18416	AT3G46080	2.48989	zinc finger (C2H2 type) family protein
A_84_P558934	AT3G12910	2.48909	transcription factor
A_84_P605237	AT3G10460	2.48865	self-incompatibility protein-related
A_84_P22377	AT4G30430	2.48812	TET9 (TETRASPANIN9)
A_84_P17322	AT2G32460	2.48483	MYB101; DNA binding / transcription factor
A_84_P17091	AT1G59730	2.47647	ATH7 (thioredoxin H-type 7)
A_84_P89769	AT2G35930	2.47318	PUB23 (PLANT U-BOX 23); ubiquitin-protein ligase
A_84_P829722	AT4G23190	2.47237	CRK11 (CYSTEINE-RICH RLK11); kinase/ protein kinase
A_84_P15361	AT2G45220	2.47215	pectinesterase family protein
A_84_P822012	AT4G24000	2.47145	ATCSLG2; cellulose synthase/ transferase/ transferase, transferring glycosyl groups///ATCSLG2; cellulose synthase/ transferase/ transferase, transferring glycosyl groups
A_84_P10758	AT3G04070	2.46908	anac047 (Arabidopsis NAC domain containing protein 47); transcription factor
A_84_P18857	AT5G20850	2.4684	ATRAD51; ATP binding / DNA binding / DNA-dependent ATPase/ damaged DNA binding / nucleoside-triphosphatase/ nucleotide binding / protein binding / sequence-specific DNA binding
A_84_P22966	AT2G44480	2.46316	BGLU17 (BETA GLUCOSIDASE 17); catalytic/ cation binding / hydrolase, hydrolyzing O-glycosyl compounds///"BGLU17 (BETA GLUCOSIDASE 17); catalytic/ cation binding / hydrolase, hydrolyzing O-glycosyl compounds"
A_84_P798815	AT4G39950	2.46236	CYP79B2; electron carrier/ heme binding / iron ion binding / monooxygenase/ oxygen binding
A_84_P15276	AT1G76680	2.46203	OPR1; 12-oxophytodienoate reductase
A_84_P613251	AT3G18250	2.46077	hypothetical protein
A_84_P191924	AT5G46690	2.45997	bHLH071 (beta HLH protein 71); DNA binding / transcription factor
A_84_P267260	AT3G04630	2.45881	WDL1
A_84_P16192	AT1G77450	2.4587	anac032 (Arabidopsis NAC domain containing protein 32); transcription factor
A_84_P274650	AT1G02430	2.45837	ATARFD1B (ADP-ribosylation factor D1B); GTP binding
A_84_P289314	AT4G15417	2.45811	ATRTL1 (ARABIDOPSIS THALIANA RNASEIII-LIKE 1); RNA binding / ribonuclease III
A_84_P15250	AT1G66760	2.45577	MATE efflux family protein
A_84_P21007	AT2G43570	2.45219	chitinase, putative"///chitinase, putative"
A_84_P22011	AT2G36080	2.44959	DNA-binding protein, putative"
A_84_P13624	AT3G21250	2.44902	ATMRP6; ATPase, coupled to transmembrane movement of substances///ATMRP6; ATPase, coupled to transmembrane movement of substances
A_84_P790982	AT3G02430	2.44718	hypothetical protein
A_84_P20801	AT1G13330	2.44449	hypothetical protein
A_84_P21400	AT4G23700	2.4436	ATCHX17 (CATION/H+ EXCHANGER 17); monovalent cation:proton antiporter/ sodium:hydrogen antiporter
A_84_P512581	AT1G51490	2.44313	BGLU36 (BETA GLUCOSIDASE 36); catalytic/ cation binding / hydrolase, hydrolyzing O-glycosyl compounds///BGLU36 (BETA GLUCOSIDASE 36); catalytic/ cation binding / hydrolase, hydrolyzing O-glycosyl compounds
A_84_P92059	AT5G67480	2.44274	BT4 (BTB AND TAZ DOMAIN PROTEIN 4); protein binding / transcription regulator
A_84_P12477	AT1G79680	2.44019	wall-associated kinase, putative"
A_84_P148418	AT1G07610	2.43645	MT1C; copper ion binding
A_84_P181424	AT5G24640	2.43609	hypothetical protein
A_84_P788801	AT1G05620	2.42743	URH2 (URIDINE-RIBOHYDROLASE 2); hydrolase
A_84_P24094	AT1G02440	2.42735	ATARFD1A (ADP-ribosylation factor D1A); GTP binding
A_84_P17227	AT2G19900	2.427	ATNADP-ME1 (NADP-malic enzyme 1); malate dehydrogenase (oxaloacetate-decarboxylating) (NADP+)/ malic enzyme/ oxidoreductase, acting on NADH or NADPH, NAD or NADP as acceptor///"ATNADP-ME1 (NADP-malic enzyme 1); malate dehydrogenase (oxaloacetate-decarboxylating) (NADP+)/ malic enzyme/ oxidoreductase, acting on NADH or NADPH, NAD or NADP as acceptor"
A_84_P130216	AT2G37750	2.42583	hypothetical protein
A_84_P98306	AT3G26550	2.42569	DC1 domain-containing protein
A_84_P14348	AT1G13700	2.42233	glucosamine/galactosamine-6-phosphate isomerase family protein
A_84_P15421	AT2G37760	2.41903	aldo/keto reductase family protein
A_84_P299600	AT2G33560	2.41833	spindle checkpoint protein-related
A_84_P518748	AT1G26900	2.4179	pentatricopeptide (PPR) repeat-containing protein
A_84_P757549	AT2G22055	2.41774	RALFL15 (RALF-LIKE 15); signal transducer
A_84_P17479	AT3G47950	2.41614	AHA4; ATPase/ hydrogen-exporting ATPase, phosphorylative mechanism///AHA4; ATPase/ hydrogen-exporting ATPase, phosphorylative mechanism
A_84_P580471	AT4G20920	2.41593	double-stranded RNA binding
A_84_P304300	AT4G17240	2.41331	hypothetical protein
A_84_P228889	AT3G49940	2.41237	LBD38 (LOB DOMAIN-CONTAINING PROTEIN 38)
A_84_P16611	AT4G02280	2.41214	SUS3 (sucrose synthase 3); UDP-glycosyltransferase/ sucrose synthase/ transferase, transferring glycosyl groups///SUS3 (sucrose synthase 3); UDP-glycosyltransferase/ sucrose synthase/ transferase, transferring glycosyl groups
A_84_P16342	AT2G26290	2.40426	ARSK1 (root-specific kinase 1); kinase
A_84_P592126	AT4G32810	2.40418	CCD8 (CAROTENOID CLEAVAGE DIOXYGENASE 8); oxidoreductase, acting on single donors with incorporation of molecular oxygen, incorporation of two atoms of oxygen///CCD8 (CAROTENOID CLEAVAGE DIOXYGENASE 8); oxidoreductase, acting on single donors with incorporation of molecular oxygen, incorporation of two atoms of oxygen
A_84_P23152	AT3G47380	2.40271	invertase/pectin methylesterase inhibitor family protein
A_84_P14507	AT2G24490	2.39847	RPA2 (REPLICON PROTEIN A2); protein binding
A_84_P10025	AT1G17480	2.39822	IQD7 (IQ-domain 7); calmodulin binding
A_84_P548542	AT4G30090	2.39707	emb1353 (embryo defective 1353)
A_84_P18476	AT3G59830	2.39673	ankyrin protein kinase, putative"///ankyrin protein kinase, putative"
A_84_P20526	AT4G14780	2.3952	protein kinase, putative"///protein kinase, putative"
A_84_P20339	AT3G53210	2.39231	nodulin MtN21 family protein
A_84_P19427	AT3G61160	2.39061	shaggy-related protein kinase beta / ASK-beta (ASK2)
A_84_P835506	AT2G23530	2.3841	hypothetical protein
A_84_P22955	AT2G45490	2.38267	AtAUR3 (ATAURORA3); ATP binding / histone kinase(H3-S10 specific) / protein kinase
A_84_P19046	AT1G69920	2.38163	ATGSTU12 (GLUTATHIONE S-TRANSFERASE TAU 12); glutathione transferase
A_84_P800029	AT5G60280	2.37506	lectin protein kinase family protein
A_84_P765907	AT4G34071	2.37471	misc_RNA
A_84_P165853	AT5G05180	2.37462	hypothetical protein
A_84_P10396	AT1G01460	2.37374	PIPK11; 1-phosphatidylinositol-4-phosphate 5-kinase/ phosphatidylinositol phosphate kinase
A_84_P273060	AT3G51090	2.36725	hypothetical protein
A_84_P287800	AT2G44130	2.36622	kelch repeat-containing F-box family protein
A_84_P228659	AT2G32190	2.36615	hypothetical protein
A_84_P14076	AT5G57520	2.36604	ZFP2 (ZINC FINGER PROTEIN 2); nucleic acid binding / transcription factor/ zinc ion binding
A_84_P99616	AT5G08360	2.3659	hypothetical protein
A_84_P14334	AT1G71050	2.36585	heavy-metal-associated domain-containing protein / copper chaperone (CCH)-related
A_84_P12564	AT2G44500	2.3635	hypothetical protein
A_84_P185924	AT5G19340	2.36155	hypothetical protein
A_84_P14843	AT4G39010	2.36148	AtGH9B18 (Arabidopsis thaliana glycosyl hydrolase 9B18); catalytic/ hydrolase, hydrolyzing O-glycosyl compounds///"AtGH9B18 (Arabidopsis thaliana glycosyl hydrolase 9B18); catalytic/ hydrolase, hydrolyzing O-glycosyl compounds"
A_84_P218988	AT4G00240	2.36092	PLDBETA2; phospholipase D
A_84_P22819	AT1G35910	2.3607	trehalose-6-phosphate phosphatase, putative"///trehalose-6-phosphate phosphatase, putative"
A_84_P823929	AT1G03850	2.36031	glutaredoxin family protein
A_84_P282520	AT3G19050	2.35807	POK2 (PHRAGMOPLAST ORIENTING KINESIN 2); ATP binding / microtubule motor
A_84_P10804	AT1G26770	2.35562	ATEXPA10 (ARABIDOPSIS THALIANA EXPANSIN A 10); structural constituent of cell wall
A_84_P12781	AT3G54400	2.3529	aspartyl protease family protein
A_84_P794806	AT5G37740	2.35284	C2 domain-containing protein
A_84_P550101	AT3G14660	2.35249	CYP72A13; electron carrier/ heme binding / iron ion binding / monooxygenase/ oxygen binding
A_84_P22076	AT2G13820	2.35094	protease inhibitor/seed storage/lipid transfer protein (LTP) family protein
A_84_P11780	AT3G28500	2.3487	60S acidic ribosomal protein P2 (RPP2C)
A_84_P93389	AT2G04160	2.34476	AIR3; serine-type endopeptidase
A_84_P12695	AT3G25730	2.34362	AP2 domain-containing transcription factor, putative"///AP2 domain-containing transcription factor, putative"
A_84_P10009	AT4G08870	2.34274	arginase, putative"
A_84_P596337	AT3G11260	2.33958	WOX5 (WUSCHEL RELATED HOMEOBOX 5); transcription factor
A_84_P139119	AT1G73490	2.33883	RNA recognition motif (RRM)-containing protein
A_84_P856766	AT3G09950	2.3382	hypothetical protein
A_84_P12725	AT3G28510	2.33626	AAA-type ATPase family protein
A_84_P16092	AT1G60700	2.33563	forkhead-associated domain-containing protein / FHA domain-containing protein
A_84_P603601	AT4G02850	2.33548	phenazine biosynthesis PhzC/PhzF family protein
A_84_P791532	AT3G18400	2.33378	anac058 (Arabidopsis NAC domain containing protein 58); transcription factor
A_84_P14249	AT1G36060	2.33044	AP2 domain-containing transcription factor, putative"///AP2 domain-containing transcription factor, putative"
A_84_P552861	AT4G00210	2.33021	LBD31 (LOB DOMAIN-CONTAINING PROTEIN 31)
A_84_P291764	AT5G21105	2.32946	L-ascorbate oxidase/ copper ion binding / oxidoreductase
A_84_P174151	AT2G40330	2.32857	Bet v I allergen family protein
A_84_P572295	AT3G19610	2.32752	hypothetical protein
A_84_P64534	AT1G12570	2.32734	glucose-methanol-choline (GMC) oxidoreductase family protein
A_84_P22932	AT2G22770	2.32604	NAI1; DNA binding / transcription factor
A_84_P187524	AT2G47010	2.32533	hypothetical protein
A_84_P12296	AT1G05020	2.32514	epsin N-terminal homology (ENTH) domain-containing protein / clathrin assembly protein-related
A_84_P16747	AT4G16250	2.32501	PHYD (PHYTOCHROME DEFECTIVE D); G-protein coupled photoreceptor/ red or far-red light photoreceptor/ signal transducer
A_84_P511702	AT1G53625	2.32273	hypothetical protein
A_84_P761787	AT3G14185	2.32258	misc_RNA
A_84_P13120	AT5G54230	2.32162	MYB49 (myb domain protein 49); transcription factor
A_84_P279850	AT5G60630	2.32054	hypothetical protein
A_84_P19567	AT4G37800	2.32019	xyloglucan:xyloglucosyl transferase, putative / xyloglucan endotransglycosylase, putative / endo-xyloglucan transferase, putative"///xyloglucan:xyloglucosyl transferase, putative / xyloglucan endotransglycosylase, putative / endo-xyloglucan transferase, putative"
A_84_P11362	AT1G24530	2.31961	transducin family protein / WD-40 repeat family protein
A_84_P21029	AT2G16910	2.31921	AMS (ABORTED MICROSPORES); DNA binding / transcription factor
A_84_P146039	AT1G62240	2.31688	hypothetical protein
A_84_P12120	AT5G39050	2.31614	transferase/ transferase, transferring acyl groups other than amino-acyl groups///transferase/ transferase, transferring acyl groups other than amino-acyl groups
A_84_P228139	AT3G23560	2.31555	ALF5 (ABERRANT LATERAL ROOT FORMATION 5); antiporter/ drug transporter/ transporter
A_84_P16940	AT5G63750	2.31536	IBR domain-containing protein
A_84_P586382	AT2G05330	2.3137	speckle-type POZ protein-related
A_84_P14441	AT2G29460	2.31042	ATGSTU4 (ARABIDOPSIS THALIANA GLUTATHIONE S-TRANSFERASE TAU 4); glutathione transferase
A_84_P280240	AT4G13130	2.30826	DC1 domain-containing protein
A_84_P17832	AT5G49620	2.30744	AtMYB78 (myb domain protein 78); DNA binding / transcription factor
A_84_P287700	AT5G38940	2.3053	manganese ion binding / nutrient reservoir
A_84_P15639	AT3G60060	2.30435	hypothetical protein
A_84_P796347	AT5G48180	2.30344	NSP5 (NITRILE SPECIFIER PROTEIN 5)
A_84_P11217	AT5G50260	2.30217	cysteine proteinase, putative"///cysteine proteinase, putative"
A_84_P801323	AT1G78850	2.30094	curculin-like (mannose-binding) lectin family protein
A_84_P23937	AT1G67780	2.30036	hypothetical protein
A_84_P17447	AT3G13790	2.29878	ATBFRUCT1; beta-fructofuranosidase/ hydrolase, hydrolyzing O-glycosyl compounds///ATBFRUCT1; beta-fructofuranosidase/ hydrolase, hydrolyzing O-glycosyl compounds
A_84_P19109	AT1G44160	2.29619	DNAJ chaperone C-terminal domain-containing protein
A_84_P14471	AT2G36950	2.29584	heavy-metal-associated domain-containing protein
A_84_P523663	AT4G13690	2.29265	hypothetical protein
A_84_P16846	AT5G38900	2.29142	DSBA oxidoreductase family protein
A_84_P154655	AT2G41730	2.29059	hypothetical protein
A_84_P766473	AT5G25260	2.29006	hypothetical protein
A_84_P119322	AT3G14060	2.28901	hypothetical protein
A_84_P753009	AT1G69587	2.28758	misc_RNA
A_84_P13942	AT1G06520	2.28711	GPAT1 (GLYCEROL-3-PHOSPHATE ACYLTRANSFERASE 1); 1-acylglycerol-3-phosphate O-acyltransferase/ acyltransferase
A_84_P50790	AT3G22620	2.28701	protease inhibitor/seed storage/lipid transfer protein (LTP) family protein
A_84_P13655	AT1G59540	2.28652	ZCF125; ATP binding / microtubule motor
A_84_P576249	AT5G55820	2.2862	hypothetical protein
A_84_P11333	AT1G71530	2.28554	protein kinase family protein
A_84_P14480	AT2G38250	2.2834	DNA-binding protein-related
A_84_P851538	AT1G72260	2.28122	THI2.1 (THIONIN 2.1); toxin receptor binding
A_84_P18616	AT4G35730	2.27859	hypothetical protein
A_84_P592388	AT5G43250	2.27818	NF-YC13 (NUCLEAR FACTOR Y, SUBUNIT C13); DNA binding / transcription factor///"NF-YC13 (NUCLEAR FACTOR Y, SUBUNIT C13); DNA binding / transcription factor"
A_84_P855519	AT1G01720	2.27583	ATAF1; transcription activator/ transcription factor
A_84_P820459	AT2G31750	2.27513	UGT74D1 (UDP-glucosyl transferase 74D1); UDP-glycosyltransferase/ abscisic acid glucosyltransferase/ transferase, transferring glycosyl groups / transferase, transferring hexosyl groups///"UGT74D1 (UDP-glucosyl transferase 74D1); UDP-glycosyltransferase/ abscisic acid glucosyltransferase/ transferase, transferring glycosyl groups / transferase, transferring hexosyl groups"
A_84_P17792	AT5G38910	2.27293	germin-like protein, putative"
A_84_P12570	AT2G28120	2.27064	nodulin family protein
A_84_P824862	AT5G13840	2.26493	FZR3 (FIZZY-RELATED 3); signal transducer
A_84_P519224	AT4G15890	2.26476	binding
A_84_P17176	AT1G75920	2.26425	family II extracellular lipase 5 (EXL5)
A_84_P827171	AT5G38590	2.26251	F-box family protein
A_84_P759573	AT3G27360	2.26039	histone H3
A_84_P15995	AT5G63920	2.25953	DNA topoisomerase III alpha, putative///"DNA topoisomerase III alpha, putative"
A_84_P238433	AT5G37300	2.25866	WSD1; diacylglycerol O-acyltransferase/ long-chain-alcohol O-fatty-acyltransferase
A_84_P184384	AT1G68440	2.25838	hypothetical protein
A_84_P241489	AT4G24130	2.25728	hypothetical protein
A_84_P768692	AT5G40348	2.25635	miscRNA
A_84_P863055	AT1G54570	2.25464	esterase/lipase/thioesterase family protein
A_84_P231139	AT2G42060	2.25388	CHP-rich zinc finger protein, putative"
A_84_P830727	AT3G12977	2.25264	DNA binding
A_84_P16900	AT5G53820	2.25245	hypothetical protein
A_84_P20915	AT1G67630	2.25102	POLA2 (DNA POLYMERASE ALPHA 2); DNA binding / DNA-directed DNA polymerase
A_84_P772798	AT1G63260	2.2501	TET10 (TETRASPANIN10)
A_84_P87509	AT3G60970	2.24953	ATMRP15; ATPase, coupled to transmembrane movement of substances///ATMRP15; ATPase, coupled to transmembrane movement of substances
A_84_P11917	AT4G13180	2.24878	short-chain dehydrogenase/reductase (SDR) family protein
A_84_P542792	AT1G72670	2.24758	iqd8 (IQ-domain 8); calmodulin binding
A_84_P136725	AT5G36920	2.24728	hypothetical protein
A_84_P772185	AT1G06790	2.24711	RNA polymerase Rpb7 N-terminal domain-containing protein
A_84_P211128	AT1G80240	2.24574	hypothetical protein
A_84_P21521	AT1G18520	2.24386	TET11 (TETRASPANIN11)
A_84_P106252	AT3G50890	2.24171	AtHB28 (ARABIDOPSIS THALIANA HOMEOBOX PROTEIN 28); DNA binding / transcription factor
A_84_P803231	AT5G06230	2.24168	hypothetical protein
A_84_P10640	AT1G11220	2.24113	hypothetical protein
A_84_P23147	AT3G46280	2.23724	protein kinase-related
A_84_P14274	AT1G52690	2.23691	late embryogenesis abundant protein, putative / LEA protein, putative"///late embryogenesis abundant protein, putative / LEA protein, putative"
A_84_P563957	AT1G30795	2.23667	hydroxyproline-rich glycoprotein family protein
A_84_P599554	AT1G14520	2.23411	MIOX1 (MYO-INISITOL OXYGENASE); inositol oxygenase/ oxidoreductase
A_84_P16626	AT4G08770	2.23377	peroxidase, putative"
A_84_P859197	AT4G37010	2.23339	caltractin, putative / centrin, putative///"caltractin, putative / centrin, putative"
A_84_P19795	AT5G14980	2.22964	esterase/lipase/thioesterase family protein
A_84_P12702	AT3G16440	2.22667	ATMLP-300B (MYROSINASE-BINDING PROTEIN-LIKE PROTEIN-300B)
A_84_P17552	AT4G01270	2.22365	zinc finger (C3HC4-type RING finger) family protein
A_84_P16173	AT1G28480	2.22216	GRX480; electron carrier/ protein disulfide oxidoreductase
A_84_P22140	AT3G23250	2.22137	MYB15 (MYB DOMAIN PROTEIN 15); DNA binding / transcription factor
A_84_P10933	AT4G00700	2.22085	C2 domain-containing protein
A_84_P22146	AT3G29250	2.22008	copper ion binding / oxidoreductase
A_84_P259850	AT2G41550	2.21986	transcription termination factor
A_84_P11710	AT1G53080	2.21981	legume lectin family protein
A_84_P862797	AT4G23670	2.21772	major latex protein-related / MLP-related
A_84_P562210	AT1G50690	2.2154	hypothetical protein
A_84_P118232	AT5G16360	2.21456	NC domain-containing protein
A_84_P274830	AT5G12990	2.21081	CLE40 (CLAVATA3/ESR-RELATED 40); protein binding / receptor binding
A_84_P294174	AT1G69810	2.21033	WRKY36; transcription factor
A_84_P186344	AT2G25910	2.20672	3'-5' exonuclease domain-containing protein / K homology domain-containing protein / KH domain-containing protein
A_84_P21249	AT1G02650	2.19997	DNAJ heat shock N-terminal domain-containing protein
A_84_P834504	AT4G15230	2.19933	PDR2 (PLEIOTROPIC DRUG RESISTANCE 2); ATPase, coupled to transmembrane movement of substances///PDR2 (PLEIOTROPIC DRUG RESISTANCE 2); ATPase, coupled to transmembrane movement of substances
A_84_P817626	AT4G38660	2.19863	thaumatin, putative"
A_84_P786892	AT2G41250	2.19625	haloacid dehalogenase-like hydrolase family protein
A_84_P835578	AT4G15830	2.19616	binding
A_84_P541962	AT2G16385	2.18994	hypothetical protein
A_84_P17726	AT5G07510	2.18991	GRP14; lipid binding / nutrient reservoir
A_84_P503065	AT3G05470	2.18771	formin homology 2 domain-containing protein / FH2 domain-containing protein
A_84_P525765	AT1G07270	2.18666	cell division control protein CDC6b, putative (CDC6b)"
A_84_P18036	AT1G79530	2.18602	GAPCP-1 (GLYCERALDEHYDE-3-PHOSPHATE DEHYDROGENASE OF PLASTID 1); NAD or NADH binding / binding / catalytic/ glyceraldehyde-3-phosphate dehydrogenase (phosphorylating)/ glyceraldehyde-3-phosphate dehydrogenase
A_84_P537523	AT2G10440	2.18446	hypothetical protein
A_84_P582979	AT3G15340	2.18379	PPI2 (proton pump interactor 2); protein binding
A_84_P20186	AT2G46960	2.18337	CYP709B1; electron carrier/ heme binding / iron ion binding / monooxygenase/ oxygen binding
A_84_P12478	AT1G54260	2.1819	histone H1/H5 family protein
A_84_P16105	AT1G70080	2.18129	terpene synthase/cyclase family protein
A_84_P248365	AT4G37240	2.17736	hypothetical protein
A_84_P603792	AT5G22860	2.17686	serine carboxypeptidase S28 family protein
A_84_P22017	AT2G28790	2.17609	osmotin-like protein, putative"///osmotin-like protein, putative"
A_84_P847684	AT4G02290	2.17608	AtGH9B13 (Arabidopsis thaliana glycosyl hydrolase 9B13); catalytic/ hydrolase, hydrolyzing O-glycosyl compounds///"AtGH9B13 (Arabidopsis thaliana glycosyl hydrolase 9B13); catalytic/ hydrolase, hydrolyzing O-glycosyl compounds"
A_84_P814458	AT1G72970	2.176	HTH (HOTHEAD); FAD binding / aldehyde-lyase/ mandelonitrile lyase
A_84_P264970	AT3G27770	2.17417	hypothetical protein
A_84_P68964	AT5G62700	2.1733	TUB3; GTP binding / GTPase/ structural molecule
A_84_P10392	AT4G28560	2.17247	RIC7 (ROP-INTERACTIVE CRIB MOTIF-CONTAINING PROTEIN 7); protein binding
A_84_P15762	AT4G31910	2.17106	transferase family protein
A_84_P20677	AT5G51750	2.16898	ATSBT1.3 (ARABIDOPSIS THALIANA SUBTILASE 1.3); identical protein binding / serine-type endopeptidase
A_84_P55070	AT4G13030	2.16861	hypothetical protein
A_84_P270170	AT1G21100	2.16845	O-methyltransferase, putative"///O-methyltransferase, putative"
A_84_P20789	AT1G71400	2.16809	AtRLP12 (Receptor Like Protein 12); protein binding
A_84_P828978	AT3G45960	2.16707	ATEXLA3 (arabidopsis thaliana expansin-like a3)
A_84_P18174	AT1G63440	2.16706	HMA5 (HEAVY METAL ATPASE 5); ATPase, coupled to transmembrane movement of ions, phosphorylative mechanism"///HMA5 (HEAVY METAL ATPASE 5); ATPase, coupled to transmembrane movement of ions, phosphorylative mechanism"
A_84_P21623	AT5G51760	2.16377	AHG1 (ABA-hypersensitive germination 1); catalytic/ protein serine/threonine phosphatase
A_84_P15382	AT2G30770	2.16346	CYP71A13 (cytochrome P450, family 71, subfamily A, polypeptide 13); indoleacetaldoxime dehydratase/ oxygen binding///"CYP71A13 (cytochrome P450, family 71, subfamily A, polypeptide 13); indoleacetaldoxime dehydratase/ oxygen binding"
A_84_P12024	AT4G17190	2.16259	FPS2 (FARNESYL DIPHOSPHATE SYNTHASE 2); dimethylallyltranstransferase/ geranyltranstransferase
A_84_P19425	AT3G60570	2.16211	ATEXPB5 (ARABIDOPSIS THALIANA EXPANSIN B5)
A_84_P15742	AT4G27450	2.16004	hypothetical protein
A_84_P277210	AT5G23530	2.15996	AtCXE18 (Arabidopsis thaliana carboxyesterase 18); carboxylesterase
A_84_P16400	AT2G28950	2.15902	ATEXPA6 (ARABIDOPSIS THALIANA EXPANSIN A6)
A_84_P10151	AT5G04530	2.15774	KCS19 (3-KETOACYL-COA SYNTHASE 19); acyltransferase/ catalytic/ transferase, transferring acyl groups other than amino-acyl groups///KCS19 (3-KETOACYL-COA SYNTHASE 19); acyltransferase/ catalytic/ transferase, transferring acyl groups other than amino-acyl groups
A_84_P506777	AT4G03360	2.15714	ubiquitin family protein
A_84_P19835	AT1G65470	2.15614	FAS1 (FASCIATA 1); histone binding
A_84_P533182	AT2G37380	2.1551	hypothetical protein
A_84_P15758	AT4G31000	2.15362	calmodulin-binding protein
A_84_P750962	AT1G18200	2.15199	AtRABA6b (Arabidopsis Rab GTPase homolog A6b); GTP binding / GTPase/ protein binding
A_84_P20040	AT1G62370	2.1513	zinc finger (C3HC4-type RING finger) family protein
A_84_P791479	AT2G45403	2.14678	hypothetical protein
A_84_P17305	AT2G40740	2.14627	WRKY55; transcription factor
A_84_P14273	AT1G14780	2.14556	hypothetical protein
A_84_P18962	AT1G75550	2.14523	glycine-rich protein
A_84_P16289	AT1G64170	2.14322	ATCHX16 (CATION/H+ EXCHANGER 16); monovalent cation:proton antiporter/ sodium:hydrogen antiporter
A_84_P200014	AT1G28660	2.1392	lipase, putative"///lipase, putative"
A_84_P18198	AT2G16660	2.13657	nodulin family protein
A_84_P20096	AT2G41540	2.13445	GPDHC1; NAD or NADH binding / glycerol-3-phosphate dehydrogenase (NAD+)
A_84_P13104	AT5G49520	2.13383	WRKY48; transcription factor
A_84_P16077	AT1G05100	2.13339	MAPKKK18; ATP binding / kinase/ protein kinase/ protein serine/threonine kinase
A_84_P12012	AT4G40010	2.13236	SNRK2.7 (SNF1-RELATED PROTEIN KINASE 2.7); kinase
A_84_P604838	AT3G17280	2.13014	F-box family protein
A_84_P10672	AT2G44450	2.12994	BGLU15 (BETA GLUCOSIDASE 15); catalytic/ cation binding / hydrolase, hydrolyzing O-glycosyl compounds///"BGLU15 (BETA GLUCOSIDASE 15); catalytic/ cation binding / hydrolase, hydrolyzing O-glycosyl compounds"
A_84_P11098	AT5G04770	2.12935	CAT6 (CATIONIC AMINO ACID TRANSPORTER 6); amino acid transmembrane transporter/ basic amino acid transmembrane transporter/ cationic amino acid transmembrane transporter
A_84_P21478	AT4G16640	2.12914	matrix metalloproteinase, putative"///matrix metalloproteinase, putative"
A_84_P21944	AT1G66930	2.12667	serine/threonine protein kinase family protein
A_84_P859794	AT2G45170	2.1263	AtATG8e; microtubule binding
A_84_P21379	AT4G18430	2.1247	AtRABA1e (Arabidopsis Rab GTPase homolog A1e); GTP binding
A_84_P18792	AT5G53870	2.12349	plastocyanin-like domain-containing protein
A_84_P53100	AT2G39490	2.12283	F-box family protein
A_84_P23507	AT5G49480	2.1223	ATCP1 (Ca2+-binding protein 1); calcium ion binding
A_84_P15238	AT1G80320	2.12208	oxidoreductase, 2OG-Fe(II) oxygenase family protein"
A_84_P21883	AT1G68320	2.12069	MYB62 (myb domain protein 62); DNA binding / transcription factor
A_84_P13891	AT4G37520	2.11748	peroxidase 50 (PER50) (P50) (PRXR2)
A_84_P170993	AT3G58940	2.11726	F-box family protein
A_84_P11214	AT5G49500	2.11629	signal recognition particle 54 kDa protein 2 / SRP54 (SRP-54B)
A_84_P15410	AT2G36380	2.11556	PDR6; ATPase, coupled to transmembrane movement of substances///"PDR6; ATPase, coupled to transmembrane movement of substances"
A_84_P837501	AT3G50300	2.11514	transferase family protein
A_84_P794434	AT4G27460	2.11335	CBS domain-containing protein
A_84_P19861	AT1G64480	2.11285	CBL8 (CALCINEURIN B-LIKE PROTEIN 8); calcium ion binding
A_84_P18256	AT2G30840	2.11226	2-oxoglutarate-dependent dioxygenase, putative"///2-oxoglutarate-dependent dioxygenase, putative"
A_84_P11617	AT2G02390	2.11139	ATGSTZ1 (ARABIDOPSIS THALIANA GLUTATHIONE S-TRANSFERASE ZETA 1); catalytic/ glutathione transferase
A_84_P131456	AT5G14920	2.11128	gibberellin-regulated family protein
A_84_P769565	AT5G44585	2.1101	hypothetical protein
A_84_P11902	AT4G09420	2.11	disease resistance protein (TIR-NBS class), putative"
A_84_P10976	AT1G17560	2.10974	HLL (HUELLENLOS); structural constituent of ribosome
A_84_P511053	AT3G04510	2.10687	LSH2 (LIGHT SENSITIVE HYPOCOTYLS 2)
A_84_P19564	AT4G36180	2.10627	leucine-rich repeat family protein
A_84_P787746	AT3G59890	2.10594	dihydrodipicolinate reductase family protein
A_84_P21315	AT3G60160	2.10523	ATMRP9; ATPase, coupled to transmembrane movement of substances///ATMRP9; ATPase, coupled to transmembrane movement of substances
A_84_P292024	AT4G03292	2.1045	nucleic acid binding
A_84_P564163	AT2G33793	2.1044	hypothetical protein
A_84_P19697	AT1G47890	2.10426	AtRLP7 (Receptor Like Protein 7); kinase/ protein binding
A_84_P14344	AT1G17860	2.10361	trypsin and protease inhibitor family protein / Kunitz family protein
A_84_P15701	AT4G13890	2.10281	EDA36 (EMBRYO SAC DEVELOPMENT ARREST 37); catalytic/ glycine hydroxymethyltransferase/ pyridoxal phosphate binding
A_84_P15920	AT5G44480	2.10274	DUR (DEFECTIVE UGE IN ROOT); UDP-glucose 4-epimerase/ binding / catalytic/ coenzyme binding
A_84_P15946	AT5G51440	2.10215	23.5 kDa mitochondrial small heat shock protein (HSP23.5-M)
A_84_P82539	AT1G14870	2.1006	hypothetical protein
A_84_P120672	AT1G18620	2.09778	hypothetical protein
A_84_P762701	AT3G56891	2.0972	metal ion binding
A_84_P20750	AT5G19890	2.09332	peroxidase, putative"
A_84_P18305	AT3G02230	2.09106	RGP1 (REVERSIBLY GLYCOSYLATED POLYPEPTIDE 1); cellulose synthase (UDP-forming)
A_84_P210848	AT5G22930	2.09061	hypothetical protein
A_84_P14689	AT3G58780	2.0904	SHP1 (SHATTERPROOF 1); DNA binding / protein binding / transcription factor
A_84_P15440	AT1G07400	2.08876	17.8 kDa class I heat shock protein (HSP17.8-CI)
A_84_P559359	AT5G57785	2.08601	hypothetical protein
A_84_P312833	AT1G66480	2.0848	PMI2 (plastid movement impaired 2)
A_84_P193344	AT2G23790	2.08303	hypothetical protein
A_84_P120372	AT2G04040	2.08038	TX1; antiporter/ multidrug efflux pump/ multidrug transporter/ transporter
A_84_P19166	AT2G36750	2.0795	UGT73C1 (UDP-GLUCOSYL TRANSFERASE 73C1); UDP-glucosyltransferase/ UDP-glycosyltransferase/ cis-zeatin O-beta-D-glucosyltransferase/ trans-zeatin O-beta-D-glucosyltransferase/ transferase, transferring glycosyl groups///UGT73C1 (UDP-GLUCOSYL TRANSFERASE 73C1); UDP-glucosyltransferase/ UDP-glycosyltransferase/ cis-zeatin O-beta-D-glucosyltransferase/ trans-zeatin O-beta-D-glucosyltransferase/ trans…
A_84_P12435	AT1G79900	2.07885	BAC2; L-ornithine transmembrane transporter/ binding / carnitine:acyl carnitine antiporter
A_84_P582150	AT3G48540	2.07882	cytidine/deoxycytidylate deaminase family protein
A_84_P14450	AT2G28900	2.07791	ATOEP16-1 (OUTER PLASTID ENVELOPE PROTEIN 16-1); P-P-bond-hydrolysis-driven protein transmembrane transporter/ protein transporter
A_84_P15159	AT1G70090	2.07726	LGT8 (GLUCOSYL TRANSFERASE FAMILY 8); polygalacturonate 4-alpha-galacturonosyltransferase/ transferase, transferring glycosyl groups / transferase, transferring hexosyl groups///LGT8 (GLUCOSYL TRANSFERASE FAMILY 8); polygalacturonate 4-alpha-galacturonosyltransferase/ transferase, transferring glycosyl groups / transferase, transferring hexosyl groups
A_84_P511862	AT2G32550	2.0771	rcd1-like cell differentiation family protein
A_84_P577221	AT5G24330	2.07623	ATXR6; DNA binding / protein binding
A_84_P823703	AT5G52882	2.07605	ATP binding / nucleoside-triphosphatase/ nucleotide binding
A_84_P769350	AT5G54165	2.07559	hypothetical protein
A_84_P559372	AT5G61260	2.07539	chromosome scaffold protein-related
A_84_P849049	AT3G28210	2.07388	unknown
A_84_P613238	AT3G14810	2.07253	MSL5 (MECHANOSENSITIVE CHANNEL OF SMALL CONDUCTANCE-LIKE 5)
A_84_P10753	AT3G06420	2.07114	ATG8H (autophagy 8h); microtubule binding
A_84_P816137	AT5G64080	2.07075	protease inhibitor/seed storage/lipid transfer protein (LTP) family protein
A_84_P249535	AT1G13340	2.07041	hypothetical protein
A_84_P88159	AT2G45360	2.07032	hypothetical protein
A_84_P23561	AT5G63600	2.06974	FLS5 (FLAVONOL SYNTHASE 5); flavonol synthase
A_84_P22389	AT4G33360	2.06932	terpene cyclase/mutase-related
A_84_P857237	AT2G41170	2.06719	unknown
A_84_P21000	AT1G73550	2.06659	lipid binding
A_84_P22854	AT1G51790	2.06589	kinase
A_84_P244675	AT3G19310	2.06467	phospholipase C/ phosphoric diester hydrolase
A_84_P584689	AT2G38160	2.06268	hypothetical protein
A_84_P20707	AT5G59870	2.06145	HTA6; DNA binding
A_84_P17844	AT5G53320	2.05945	leucine-rich repeat transmembrane protein kinase, putative"
A_84_P19631	AT5G11520	2.05906	ASP3 (ASPARTATE AMINOTRANSFERASE 3); L-aspartate:2-oxoglutarate aminotransferase
A_84_P522242	AT1G07985	2.05752	Expressed protein
A_84_P820385	AT3G12700	2.05742	aspartyl protease family protein
A_84_P13708	AT3G50570	2.05609	hydroxyproline-rich glycoprotein family protein
A_84_P11132	AT5G15230	2.05583	GASA4 (GAST1 PROTEIN HOMOLOG 4)
A_84_P18050	AT1G21740	2.05562	hypothetical protein
A_84_P10545	AT1G79710	2.05513	integral membrane transporter family protein
A_84_P139169	AT1G67810	2.05494	SUFE2 (SULFUR E 2); enzyme activator
A_84_P765657	AT4G40065	2.05434	misc_RNA
A_84_P15100	AT2G31035	2.05428	hypothetical protein
A_84_P16262	AT1G25230	2.05337	purple acid phosphatase family protein
A_84_P231259	AT5G12330	2.05328	LRP1 (LATERAL ROOT PRIMORDIUM 1); protein homodimerization
A_84_P22479	AT5G15180	2.05315	peroxidase, putative"
A_84_P132645	AT2G20670	2.05119	hypothetical protein
A_84_P17874	AT5G60930	2.05098	chromosome-associated kinesin, putative"
A_84_P561511	AT2G36540	2.04953	NLI interacting factor (NIF) family protein
A_84_P275920	AT1G02065	2.04876	SPL8 (SQUAMOSA PROMOTER BINDING PROTEIN-LIKE 8); DNA binding
A_84_P767046	AT5G45850	2.048	hypothetical protein
A_84_P13039	AT5G24420	2.04763	glucosamine/galactosamine-6-phosphate isomerase-related
A_84_P19852	AT1G01600	2.04705	CYP86A4; fatty acid (omega-1)-hydroxylase/ oxygen binding
A_84_P522028	AT5G12930	2.04643	hypothetical protein
A_84_P196514	AT1G23570	2.04444	hypothetical protein
A_84_P19179	AT2G26180	2.0443	IQD6 (IQ-domain 6); calmodulin binding
A_84_P606594	AT1G02670	2.04398	DNA repair protein, putative"
A_84_P131556	AT2G42570	2.0428	hypothetical protein
A_84_P19115	AT2G43590	2.04244	chitinase, putative"
A_84_P555790	AT5G48657	2.0415	defense protein-related
A_84_P10269	AT1G29640	2.03933	hypothetical protein
A_84_P555923	AT1G11120	2.03378	hypothetical protein
A_84_P106882	AT1G78170	2.03333	hypothetical protein
A_84_P753607	AT1G56165	2.03237	misc_RNA
A_84_P21492	AT5G02370	2.03133	kinesin motor protein-related
A_84_P784528	AT4G36930	2.02838	SPT (SPATULA); DNA binding / transcription factor
A_84_P831724	AT5G44010	2.02583	hypothetical protein
A_84_P580770	AT5G09750	2.02571	HEC3 (HECATE 3); DNA binding / transcription factor
A_84_P790736	AT3G60670	2.02543	zinc-binding protein, putative"///zinc-binding protein, putative"
A_84_P19758	AT5G59310	2.02421	LTP4 (LIPID TRANSFER PROTEIN 4); lipid binding
A_84_P574554	AT1G06475	2.0242	hypothetical protein
A_84_P859116	AT3G60130	2.02409	BGLU16 (BETA GLUCOSIDASE 16); catalytic/ cation binding / hydrolase, hydrolyzing O-glycosyl compounds///BGLU16 (BETA GLUCOSIDASE 16); catalytic/ cation binding / hydrolase, hydrolyzing O-glycosyl compounds
A_84_P21298	AT3G55910	2.02324	hypothetical protein
A_84_P19231	AT2G26150	2.02252	ATHSFA2; DNA binding / transcription factor
A_84_P117052	AT3G25640	2.02247	hypothetical protein
A_84_P203538	AT2G15090	2.02142	KCS8 (3-KETOACYL-COA SYNTHASE 8); acyltransferase/ catalytic/ transferase, transferring acyl groups other than amino-acyl groups///"KCS8 (3-KETOACYL-COA SYNTHASE 8); acyltransferase/ catalytic/ transferase, transferring acyl groups other than amino-acyl groups"
A_84_P12788	AT3G55970	2.01825	oxidoreductase, 2OG-Fe(II) oxygenase family protein"///oxidoreductase, 2OG-Fe(II) oxygenase family protein"
A_84_P12184	AT5G56870	2.01791	BGAL4 (beta-galactosidase 4); beta-galactosidase
A_84_P769126	AT5G41071	2.01746	hypothetical protein
A_84_P12406	AT1G50110	2.01638	branched-chain amino acid aminotransferase 6 / branched-chain amino acid transaminase 6 (BCAT6)
A_84_P20474	AT4G28000	2.0162	ATP binding / ATPase/ nucleoside-triphosphatase/ nucleotide binding
A_84_P19247	AT3G07600	2.01491	heavy-metal-associated domain-containing protein
A_84_P16998	AT2G13680	2.01432	CALS5 (CALLOSE SYNTHASE 5); 1,3-beta-glucan synthase"///CALS5 (CALLOSE SYNTHASE 5); 1,3-beta-glucan synthase"
A_84_P211588	AT4G24110	2.0113	hypothetical protein
A_84_P279900	AT5G39180	2.00966	germin-like protein, putative"
A_84_P17601	AT1G29230	2.00878	CIPK18 (CBL-INTERACTING PROTEIN KINASE 18); ATP binding / kinase/ protein kinase/ protein serine/threonine kinase
A_84_P577102	AT5G43300	2.00849	glycerophosphodiester phosphodiesterase/ phosphoric diester hydrolase
A_84_P139999	AT1G66690	2.00807	S-adenosyl-L-methionine:carboxyl methyltransferase family protein
A_84_P11224	AT5G52390	2.0071	photoassimilate-responsive protein, putative"///photoassimilate-responsive protein, putative"
A_84_P597037	AT1G74790	2.00591	catalytic
A_84_P12908	AT4G27890	2.00494	nuclear movement family protein
A_84_P21105	AT2G19440	2.00457	glycosyl hydrolase family 17 protein
A_84_P192434	AT4G36850	2.00337	hypothetical protein
A_84_P14137	AT5G13170	2.00312	SAG29 (SENESCENCE-ASSOCIATED PROTEIN 29)
A_84_P18091	AT1G63040	2.00258	unknown
A_84_P11292	AT5G17160	2.0022	hypothetical protein
A_84_P768491	AT5G62065	2.00042	lipid binding
A_84_P587968	AT1G16950	1.99985	hypothetical protein
A_84_P311113	AT5G43840	1.99978	AT-HSFA6A; DNA binding / transcription factor
A_84_P23499	AT5G47330	1.99715	palmitoyl protein thioesterase family protein

## Sheet: downregulated
ProbeName	LocusTag	fold change gsnor vs. WT	GeneName
A_84_P785287	AT2G04795	-1.99785	hypothetical protein
A_84_P268810	AT4G27560	-1.99792	glycosyltransferase family protein
A_84_P279270	AT4G03500	-2.00013	ankyrin repeat family protein
A_84_P91299	AT4G33980	-2.00033	hypothetical protein
A_84_P582333	AT4G39190	-2.00104	hypothetical protein
A_84_P816785	AT4G19840	-2.00172	ATPP2-A1; carbohydrate binding
A_84_P823664	AT1G08550	-2.00413	NPQ1 (NON-PHOTOCHEMICAL QUENCHING 1); violaxanthin de-epoxidase
A_84_P516878	AT1G64625	-2.00415	transcription factor
A_84_P850940	AT1G08465	-2.0042	YAB2 (YABBY2); transcription factor
A_84_P14724	AT4G03280	-2.00481	PETC (PHOTOSYNTHETIC ELECTRON TRANSFER C); electron transporter, transferring electrons from cytochrome b6/f complex of photosystem II///PETC (PHOTOSYNTHETIC ELECTRON TRANSFER C); electron transporter, transferring electrons from cytochrome b6/f complex of photosystem II
A_84_P828660	AT2G20100	-2.00686	ethylene-responsive family protein
A_84_P753584	AT1G43765	-2.00966	misc_RNA
A_84_P13167	AT5G65890	-2.01119	ACR1 (ACT Domain Repeat 1); amino acid binding
A_84_P16094	AT1G23130	-2.01151	Bet v I allergen family protein
A_84_P842278	AT1G16720	-2.01162	HCF173 (high chlorophyll fluorescence phenotype 173); binding / catalytic/ transcription repressor
A_84_P600829	AT3G22410	-2.01173	hypothetical protein
A_84_P17366	AT1G01250	-2.01209	AP2 domain-containing transcription factor, putative"///AP2 domain-containing transcription factor, putative"
A_84_P547662	AT4G29920	-2.01426	heat shock protein-related
A_84_P211678	AT2G18350	-2.01479	AtHB24 (ARABIDOPSIS THALIANA HOMEOBOX PROTEIN 24); DNA binding / transcription factor
A_84_P17337	AT2G01150	-2.01482	RHA2B (RING-H2 FINGER PROTEIN 2B); protein binding / ubiquitin-protein ligase/ zinc ion binding
A_84_P14043	AT1G29520	-2.01592	AWPM-19-like membrane family protein
A_84_P573586	AT5G53260	-2.01599	seed maturation family protein
A_84_P847012	AT2G23950	-2.01956	unknown
A_84_P20159	AT2G32540	-2.01971	ATCSLB04; cellulose synthase/ transferase/ transferase, transferring glycosyl groups///ATCSLB04; cellulose synthase/ transferase/ transferase, transferring glycosyl groups
A_84_P70944	AT1G61660	-2.01979	basic helix-loop-helix (bHLH) family protein
A_84_P12472	AT1G71710	-2.02386	inositol polyphosphate 5-phosphatase, putative"///inositol polyphosphate 5-phosphatase, putative"
A_84_P753979	AT1G44941	-2.02404	hypothetical protein
A_84_P18989	AT1G16420	-2.02473	MC8 (METACASPASE 8); cysteine-type endopeptidase
A_84_P157835	AT1G27370	-2.02494	squamosa promoter-binding protein-like 10 (SPL10)
A_84_P596161	AT1G80520	-2.02535	hypothetical protein
A_84_P728892	AT3G45300	-2.02836	IVD (ISOVALERYL-COA-DEHYDROGENASE); ATP binding / isovaleryl-CoA dehydrogenase
A_84_P16494	AT3G21870	-2.02836	CYCP2;1 (cyclin p2;1); cyclin-dependent protein kinase
A_84_P23406	AT5G08610	-2.02852	DEAD box RNA helicase (RH26)
A_84_P23852	AT2G42540	-2.02863	COR15A (COLD-REGULATED 15A)
A_84_P208088	AT5G10430	-2.02956	AGP4 (ARABINOGALACTAN PROTEIN 4)
A_84_P795523	AT5G12130	-2.03041	PDE149 (PIGMENT DEFECTIVE 149)
A_84_P15868	AT5G22380	-2.03105	anac090 (Arabidopsis NAC domain containing protein 90); transcription factor
A_84_P15461	AT3G05370	-2.03152	AtRLP31 (Receptor Like Protein 31); kinase/ protein binding
A_84_P244235	AT3G20810	-2.03312	transcription factor jumonji (jmjC) domain-containing protein
A_84_P220908	AT5G43950	-2.03367	hypothetical protein
A_84_P785451	AT4G31330	-2.03452	hypothetical protein
A_84_P220958	AT1G16310	-2.03538	cation efflux family protein
A_84_P72884	AT5G26190	-2.0354	DC1 domain-containing protein
A_84_P832189	AT5G67030	-2.03626	ABA1 (ABA DEFICIENT 1); zeaxanthin epoxidase
A_84_P575402	AT1G03055	-2.03844	hypothetical protein
A_84_P21543	AT5G19220	-2.04004	APL1 (ADP GLUCOSE PYROPHOSPHORYLASE LARGE SUBUNIT 1); glucose-1-phosphate adenylyltransferase
A_84_P256080	AT1G18730	-2.04315	NDF6 (NDH DEPENDENT FLOW 6)
A_84_P18528	AT4G11290	-2.04415	peroxidase, putative"
A_84_P12793	AT3G57190	-2.04463	peptide chain release factor, putative"
A_84_P535977	AT3G43870	-2.04607	hypothetical protein
A_84_P116392	AT2G15910	-2.04641	CSL zinc finger domain-containing protein
A_84_P22587	AT5G57170	-2.04802	macrophage migration inhibitory factor family protein / MIF family protein
A_84_P847991	AT2G46830	-2.04838	CCA1 (CIRCADIAN CLOCK ASSOCIATED 1); DNA binding / transcription activator/ transcription factor/ transcription repressor
A_84_P13763	AT3G63440	-2.05111	CKX6 (CYTOKININ OXIDASE/DEHYDROGENASE 6); cytokinin dehydrogenase
A_84_P13975	AT5G18930	-2.05144	BUD2 (BUSHY AND DWARF 2); adenosylmethionine decarboxylase
A_84_P89429	AT1G09540	-2.05315	MYB61 (MYB DOMAIN PROTEIN 61); DNA binding / transcription factor
A_84_P752083	AT1G67855	-2.05385	hypothetical protein
A_84_P823506	AT1G06690	-2.05538	aldo/keto reductase family protein
A_84_P23923	AT2G37900	-2.06029	proton-dependent oligopeptide transport (POT) family protein
A_84_P142669	AT1G59840	-2.06223	CCB4 (COFACTOR ASSEMBLY OF COMPLEX C)
A_84_P819194	AT2G31840	-2.06267	hypothetical protein
A_84_P12817	AT3G63160	-2.06277	hypothetical protein
A_84_P23194	AT3G56940	-2.06356	CRD1 (COPPER RESPONSE DEFECT 1); DNA binding / magnesium-protoporphyrin IX monomethyl ester (oxidative) cyclase
A_84_P790043	AT3G07390	-2.06384	AIR12; extracellular matrix structural constituent
A_84_P12677	AT3G23630	-2.06517	ATIPT7; ATP binding / tRNA isopentenyltransferase/ transferase, transferring alkyl or aryl (other than methyl) groups///"ATIPT7; ATP binding / tRNA isopentenyltransferase/ transferase, transferring alkyl or aryl (other than methyl) groups"
A_84_P758278	AT2G15318	-2.06531	hypothetical protein
A_84_P789861	AT4G36570	-2.06558	ATRL3 (ARABIDOPSIS RAD-LIKE 3); DNA binding / transcription factor
A_84_P16770	AT5G04970	-2.06603	pectinesterase, putative"///pectinesterase, putative"
A_84_P19887	AT1G80760	-2.0668	NIP6;1 (NOD26-LIKE INTRINSIC PROTEIN 6;1); boron transporter/ glycerol transmembrane transporter/ urea transmembrane transporter/ water channel/ water transporter
A_84_P17903	AT5G14960	-2.0672	DEL2 (DP-E2F-LIKE 2); DNA binding / transcription factor
A_84_P200164	AT5G27940	-2.07154	WPP3 (WPP domain protein 3)
A_84_P845705	AT1G19630	-2.07165	CYP722A1; electron carrier/ heme binding / iron ion binding / monooxygenase/ oxygen binding
A_84_P15304	AT1G65390	-2.07219	ATPP2-A5 (ARABIDOPSIS THALIANA PHLOEM PROTEIN 2 A5); carbohydrate binding
A_84_P83919	AT2G21560	-2.07265	hypothetical protein
A_84_P16816	AT5G23020	-2.07354	IMS2 (2-ISOPROPYLMALATE SYNTHASE 2); 2-isopropylmalate synthase/ methylthioalkylmalate synthase
A_84_P17171	AT1G19510	-2.07356	ATRL5 (ARABIDOPSIS RAD-LIKE 5); DNA binding / transcription factor
A_84_P868861	AT2G29980	-2.07535	FAD3 (FATTY ACID DESATURASE 3); omega-3 fatty acid desaturase
A_84_P818212	AT1G27360	-2.07653	squamosa promoter-binding protein-like 11 (SPL11)
A_84_P305730	AT5G24155	-2.07709	squalene monooxygenase, putative / squalene epoxidase, putative"///squalene monooxygenase, putative / squalene epoxidase, putative"
A_84_P16484	AT3G23700	-2.07797	S1 RNA-binding domain-containing protein
A_84_P23017	AT1G44740	-2.07823	hypothetical protein
A_84_P21252	AT3G45680	-2.07852	proton-dependent oligopeptide transport (POT) family protein
A_84_P14870	AT5G02260	-2.08093	ATEXPA9 (ARABIDOPSIS THALIANA EXPANSIN A9)
A_84_P258460	AT2G47560	-2.08633	zinc finger (C3HC4-type RING finger) family protein
A_84_P10220	AT5G35970	-2.08731	DNA-binding protein, putative"
A_84_P253335	AT2G07000	-2.08768	hypothetical protein
A_84_P803047	AT2G47450	-2.08878	CAO (CHAOS); chromatin binding
A_84_P20738	AT5G67190	-2.08986	AP2 domain-containing transcription factor, putative"///AP2 domain-containing transcription factor, putative"
A_84_P10474	AT1G64910	-2.09192	glycosyltransferase family protein
A_84_P12429	AT1G63820	-2.0931	hypothetical protein
A_84_P790686	AT3G23460	-2.09373	cyclopropane fatty acid synthase-related
A_84_P813598	AT3G54050	-2.09405	fructose-1,6-bisphosphatase, putative / D-fructose-1,6-bisphosphate 1-phosphohydrolase, putative / FBPase, putative"///fructose-1,6-bisphosphatase, putative / D-fructose-1,6-bisphosphate 1-phosphohydrolase, putative / FBPase, putative"
A_84_P18474	AT3G59400	-2.09409	GUN4; enzyme binding / tetrapyrrole binding
A_84_P14006	AT5G38010	-2.09515	UDP-glucoronosyl/UDP-glucosyl transferase family protein
A_84_P20046	AT1G14280	-2.09607	PKS2 (PHYTOCHROME KINASE SUBSTRATE 2)
A_84_P559854	AT3G20830	-2.09629	protein kinase family protein
A_84_P17745	AT5G13730	-2.09646	SIG4 (SIGMA FACTOR 4); DNA binding / DNA-directed RNA polymerase/ sigma factor/ transcription factor
A_84_P13078	AT5G42650	-2.09745	AOS (ALLENE OXIDE SYNTHASE); allene oxide synthase/ hydro-lyase/ oxygen binding
A_84_P17834	AT5G50080	-2.09787	DNA binding / transcription factor
A_84_P765627	AT4G14358	-2.09842	hypothetical protein
A_84_P16577	AT1G21520	-2.09913	hypothetical protein
A_84_P855355	AT5G49740	-2.09913	ATFRO7 (FERRIC REDUCTION OXIDASE 7); ferric-chelate reductase/ oxidoreductase
A_84_P20023	AT1G07180	-2.09961	NDA1 (ALTERNATIVE NAD(P)H DEHYDROGENASE 1); NADH dehydrogenase
A_84_P520804	AT3G06020	-2.09992	hypothetical protein
A_84_P826328	AT3G53100	-2.10208	GDSL-motif lipase/hydrolase family protein
A_84_P528489	AT1G19720	-2.10226	pentatricopeptide (PPR) repeat-containing protein
A_84_P724799	AT1G67105	-2.10649	misc_RNA
A_84_P20289	AT3G28270	-2.10877	hypothetical protein
A_84_P826147	AT2G42760	-2.11082	hypothetical protein
A_84_P12525	AT2G47880	-2.11193	glutaredoxin family protein
A_84_P183494	AT4G24700	-2.11341	hypothetical protein
A_84_P297344	AT5G23240	-2.11358	DNAJ heat shock N-terminal domain-containing protein
A_84_P854259	AT2G04030	-2.11443	CR88; ATP binding
A_84_P785012	AT2G47180	-2.11482	AtGolS1 (Arabidopsis thaliana galactinol synthase 1); transferase, transferring glycosyl groups / transferase, transferring hexosyl groups///AtGolS1 (Arabidopsis thaliana galactinol synthase 1); transferase, transferring glycosyl groups / transferase, transferring hexosyl groups
A_84_P813537	AT3G55800	-2.11749	SBPASE (sedoheptulose-bisphosphatase); phosphoric ester hydrolase/ sedoheptulose-bisphosphatase
A_84_P831555	AT4G11521	-2.11901	hypothetical protein
A_84_P15059	AT1G52240	-2.11923	ROPGEF11 (RHO GUANYL-NUCLEOTIDE EXCHANGE FACTOR 11); Rho guanyl-nucleotide exchange factor
A_84_P21843	AT1G22430	-2.1194	alcohol dehydrogenase, putative"
A_84_P94979	AT5G18060	-2.12156	auxin-responsive protein, putative"
A_84_P570699	AT4G24730	-2.1229	calcineurin-like phosphoesterase family protein
A_84_P297594	AT2G35260	-2.12424	hypothetical protein
A_84_P582947	AT3G06370	-2.12452	NHX4 (SODIUM HYDROGEN EXCHANGER 4); sodium ion transmembrane transporter/ sodium:hydrogen antiporter
A_84_P66214	AT3G02840	-2.12505	immediate-early fungal elicitor family protein
A_84_P15860	AT5G17260	-2.12528	anac086 (Arabidopsis NAC domain containing protein 86); transcription factor
A_84_P17772	AT5G25810	-2.12586	tny (TINY); DNA binding / transcription factor
A_84_P17671	AT4G35900	-2.12731	FD; DNA binding / protein binding / transcription activator/ transcription factor
A_84_P782252	AT5G52090	-2.12769	tRNA-splicing endonuclease positive effector-related
A_84_P823277	AT1G12250	-2.12786	thylakoid lumenal protein-related
A_84_P572553	AT5G05657	-2.12897	hypothetical protein
A_84_P603421	AT3G01960	-2.12906	hypothetical protein
A_84_P14585	AT3G16800	-2.13184	protein phosphatase 2C, putative / PP2C, putative"
A_84_P12696	AT1G26790	-2.13609	Dof-type zinc finger domain-containing protein
A_84_P836180	AT2G32680	-2.13637	AtRLP23 (Receptor Like Protein 23); kinase/ protein binding
A_84_P75664	AT2G36220	-2.13666	hypothetical protein
A_84_P182154	AT5G49730	-2.14207	ATFRO6 (FERRIC REDUCTION OXIDASE 6); ferric-chelate reductase/ oxidoreductase
A_84_P22154	AT3G29680	-2.1422	transferase family protein
A_84_P11371	AT1G64680	-2.14295	hypothetical protein
A_84_P17128	AT1G69230	-2.14321	SP1L2 (SPIRAL1-LIKE2)
A_84_P16777	AT5G07010	-2.14373	ST2A (SULFOTRANSFERASE 2A); hydroxyjasmonate sulfotransferase/ sulfotransferase
A_84_P605175	AT2G39370	-2.14437	hypothetical protein
A_84_P855199	AT5G13650	-2.1445	elongation factor family protein
A_84_P851376	AT1G32640	-2.1451
A_84_P223589	AT4G16000	-2.14518	hypothetical protein
A_84_P819992	AT4G32340	-2.14722	hypothetical protein
A_84_P19216	AT2G21330	-2.14821	fructose-bisphosphate aldolase, putative"///fructose-bisphosphate aldolase, putative"
A_84_P769299	AT5G39693	-2.14887	misc_RNA
A_84_P20189	AT3G03830	-2.14917	auxin-responsive protein, putative"///auxin-responsive protein, putative"
A_84_P19943	AT1G49450	-2.15051	transducin family protein / WD-40 repeat family protein
A_84_P173491	AT5G64770	-2.15311	hypothetical protein
A_84_P258350	AT5G15970	-2.16078	KIN2
A_84_P559167	AT4G32000	-2.1613	protein kinase family protein
A_84_P754171	AT1G52342	-2.16152	hypothetical protein
A_84_P785653	AT3G60220	-2.1619	ATL4; protein binding / zinc ion binding
A_84_P157965	AT5G10040	-2.16253	hypothetical protein
A_84_P21997	AT2G42200	-2.16262	SPL9 (SQUAMOSA PROMOTER BINDING PROTEIN-LIKE 9); transcription factor
A_84_P16240	AT1G19150	-2.16347	LHCA6; chlorophyll binding
A_84_P856658	AT1G04660	-2.16381	glycine-rich protein
A_84_P538464	AT2G27930	-2.16401	binding
A_84_P16254	AT1G52700	-2.16405	phospholipase/carboxylesterase family protein
A_84_P19248	AT3G01550	-2.16443	PPT2 (PHOSPHOENOLPYRUVATE (PEP)/PHOSPHATE TRANSLOCATOR 2); antiporter/ triose-phosphate transmembrane transporter
A_84_P17272	AT2G01420	-2.16486	PIN4 (PIN-FORMED 4); auxin:hydrogen symporter/ transporter
A_84_P571542	AT4G12900	-2.16544	gamma interferon responsive lysosomal thiol reductase family protein / GILT family protein
A_84_P301400	AT3G18950	-2.16873	transducin family protein / WD-40 repeat family protein
A_84_P555946	AT1G18265	-2.16885	hypothetical protein
A_84_P784686	AT5G23010	-2.1704	MAM1 (METHYLTHIOALKYLMALATE SYNTHASE 1); 2-isopropylmalate synthase/ methylthioalkylmalate synthase
A_84_P260800	AT4G19430	-2.17283	hypothetical protein
A_84_P18787	AT5G52250	-2.17434	transducin family protein / WD-40 repeat family protein
A_84_P15034	AT1G01790	-2.17445	KEA1 (K EFFLUX ANTIPORTER 1); potassium ion transmembrane transporter/ potassium:hydrogen antiporter
A_84_P10124	AT4G14560	-2.17582	IAA1 (INDOLE-3-ACETIC ACID INDUCIBLE); protein binding / transcription factor
A_84_P11012	AT4G26520	-2.17667	fructose-bisphosphate aldolase, cytoplasmic"
A_84_P790868	AT5G66300	-2.1786	NAC105 (NAC DOMAIN CONTAINING PROTEIN 105); transcription factor
A_84_P828743	AT1G32860	-2.17892	glycosyl hydrolase family 17 protein
A_84_P20504	AT4G34930	-2.17945	1-phosphatidylinositol phosphodiesterase-related
A_84_P19305	AT3G25260	-2.18005	proton-dependent oligopeptide transport (POT) family protein
A_84_P11330	AT1G11545	-2.18122	xyloglucan:xyloglucosyl transferase, putative / xyloglucan endotransglycosylase, putative / endo-xyloglucan transferase, putative"///xyloglucan:xyloglucosyl transferase, putative / xyloglucan endotransglycosylase, putative / endo-xyloglucan transferase, putative"
A_84_P299330	AT1G13930	-2.18166	hypothetical protein
A_84_P842669	AT1G29720	-2.18217	protein kinase family protein
A_84_P720290	AT1G53633	-2.18278	hypothetical protein
A_84_P20031	AT1G20020	-2.18411	FNR2 (FERREDOXIN-NADP(+)-OXIDOREDUCTASE 2); NADPH dehydrogenase/ oxidoreductase/ poly(U) binding
A_84_P253265	AT5G09990	-2.18515	PROPEP5 (Elicitor peptide 5 precursor)
A_84_P16607	AT4G01450	-2.18565	nodulin MtN21 family protein
A_84_P832658	AT4G27710	-2.18682	CYP709B3; electron carrier/ heme binding / iron ion binding / monooxygenase/ oxygen binding
A_84_P235073	AT1G73870	-2.18794	zinc finger (B-box type) family protein
A_84_P292864	AT3G24460	-2.18877	TMS membrane family protein / tumour differentially expressed (TDE) family protein
A_84_P14999	AT1G64370	-2.19009	hypothetical protein
A_84_P264050	AT1G08310	-2.19471	esterase/lipase/thioesterase family protein
A_84_P22436	AT5G01900	-2.19561	WRKY62; transcription factor
A_84_P14556	AT3G15540	-2.1961	IAA19 (INDOLE-3-ACETIC ACID INDUCIBLE 19); transcription factor
A_84_P98776	AT2G05810	-2.1962	armadillo/beta-catenin repeat family protein
A_84_P13968	AT5G16410	-2.19716	transferase family protein
A_84_P825552	AT4G17880	-2.20035	basic helix-loop-helix (bHLH) family protein
A_84_P830995	AT3G45130	-2.20067	LAS1; lanosterol synthase
A_84_P800582	AT1G54780	-2.20155	thylakoid lumen 18.3 kDa protein
A_84_P136215	AT1G32080	-2.20279	hypothetical protein
A_84_P519046	AT3G09450	-2.2028	hypothetical protein
A_84_P790167	AT5G23410	-2.2056	hypothetical protein
A_84_P595350	AT2G32100	-2.20761	OFP16 (ARABIDOPSIS THALIANA OVATE FAMILY PROTEIN 16)
A_84_P540713	AT5G42825	-2.20842	hypothetical protein
A_84_P134545	AT1G17610	-2.20914	disease resistance protein-related
A_84_P18973	AT1G09340	-2.21055	CRB (CHLOROPLAST RNA BINDING); binding / catalytic/ coenzyme binding
A_84_P22554	AT5G47640	-2.21272	NF-YB2 (NUCLEAR FACTOR Y, SUBUNIT B2); transcription factor///NF-YB2 (NUCLEAR FACTOR Y, SUBUNIT B2); transcription factor
A_84_P178234	AT4G13800	-2.21626	permease-related
A_84_P264940	AT4G05040	-2.21677	ankyrin repeat family protein
A_84_P813422	AT3G48740	-2.21837	nodulin MtN3 family protein
A_84_P819831	AT3G52890	-2.22012	KIPK (KCBP-interacting protein kinase); kinase/ protein binding / protein kinase
A_84_P822905	AT3G15095	-2.22054	hypothetical protein
A_84_P22833	AT1G68460	-2.22171	ATIPT1 (isopentenyltransferase 1); adenylate dimethylallyltransferase
A_84_P525105	AT2G04790	-2.22177	hypothetical protein
A_84_P10531	AT1G28630	-2.22197	hypothetical protein
A_84_P801305	AT4G02770	-2.22208	PSAD-1 (photosystem I subunit D-1)
A_84_P847363	AT2G39730	-2.22289	RCA (RUBISCO ACTIVASE); ADP binding / ATP binding / enzyme regulator/ ribulose-1,5-bisphosphate carboxylase/oxygenase activator///"RCA (RUBISCO ACTIVASE); ADP binding / ATP binding / enzyme regulator/ ribulose-1,5-bisphosphate carboxylase/oxygenase activator"
A_84_P853908	AT3G19170	-2.22534	ATPREP1 (PRESEQUENCE PROTEASE 1); metalloendopeptidase
A_84_P22514	AT5G36700	-2.22713	PGLP1 (2-PHOSPHOGLYCOLATE PHOSPHATASE 1); phosphoglycolate phosphatase
A_84_P15989	AT5G62350	-2.2301	invertase/pectin methylesterase inhibitor family protein / DC 1.2 homolog (FL5-2I22)
A_84_P835781	AT2G17660	-2.23081	nitrate-responsive NOI protein, putative"
A_84_P513890	AT4G11780	-2.23137	hypothetical protein
A_84_P21208	AT3G29670	-2.23336	transferase family protein
A_84_P523919	AT5G56230	-2.23358	PRA1.G2 (PRENYLATED RAB ACCEPTOR 1.G2)
A_84_P790687	AT3G23470	-2.23361	cyclopropane-fatty-acyl-phospholipid synthase
A_84_P21162	AT3G05780	-2.2338	LON3 (LON PROTEASE 3); ATP binding / ATP-dependent peptidase/ nucleoside-triphosphatase/ nucleotide binding / serine-type endopeptidase/ serine-type peptidase
A_84_P20373	AT3G61210	-2.23399	embryo-abundant protein-related
A_84_P166753	AT5G38520	-2.23435	hydrolase, alpha/beta fold family protein"///hydrolase, alpha/beta fold family protein"
A_84_P19792	AT5G67180	-2.23495	AP2 domain-containing transcription factor, putative"///AP2 domain-containing transcription factor, putative"
A_84_P19483	AT4G13560	-2.23507	UNE15 (unfertilized embryo sac 15)
A_84_P12926	AT4G31870	-2.23803	ATGPX7 (glutathione peroxidase 7); glutathione peroxidase
A_84_P11342	AT1G01470	-2.23821	LEA14 (LATE EMBRYOGENESIS ABUNDANT 14)
A_84_P850851	AT5G03660	-2.24006
A_84_P756540	AT2G07200	-2.243	cysteine-type peptidase
A_84_P17678	AT4G38530	-2.24318	ATPLC1 (ARABIDOPSIS THALIANA PHOSPHOLIPASE C 1); phospholipase C
A_84_P22539	AT5G43860	-2.24328	ATCLH2; chlorophyllase
A_84_P19713	AT1G29450	-2.24343	auxin-responsive protein, putative"///auxin-responsive protein, putative"
A_84_P16510	AT1G35710	-2.24344	leucine-rich repeat transmembrane protein kinase, putative///leucine-rich repeat transmembrane protein kinase, putative
A_84_P166213	AT5G39210	-2.24351	CRR7 (CHLORORESPIRATORY REDUCTION 7)
A_84_P211698	AT2G36430	-2.24373	hypothetical protein
A_84_P23539	AT5G58770	-2.2442	dehydrodolichyl diphosphate synthase, putative / DEDOL-PP synthase, putative"
A_84_P12115	AT5G37790	-2.24446	protein kinase family protein
A_84_P14641	AT3G47620	-2.24543	AtTCP14 (TEOSINTE BRANCHED1, CYCLOIDEA and PCF (TCP) 14); transcription factor///AtTCP14 (TEOSINTE BRANCHED1, CYCLOIDEA and PCF (TCP) 14); transcription factor
A_84_P19870	AT1G52140	-2.24651	hypothetical protein
A_84_P10400	AT1G69080	-2.24973	universal stress protein (USP) family protein
A_84_P12420	AT1G14730	-2.25097	hypothetical protein
A_84_P752993	AT1G51270	-2.25383	structural molecule/ transmembrane receptor
A_84_P18717	AT1G01110	-2.25441	IQD18 (IQ-domain 18)
A_84_P154325	AT3G47070	-2.25609	hypothetical protein
A_84_P739163	AT2G02820	-2.26073	MYB88 (myb domain protein 88); DNA binding / transcription factor
A_84_P59780	AT1G18810	-2.26193	phytochrome kinase substrate-related
A_84_P762136	AT3G32052	-2.2649	hypothetical protein
A_84_P18929	AT1G60590	-2.26508	polygalacturonase, putative / pectinase, putative"///polygalacturonase, putative / pectinase, putative"
A_84_P827060	AT4G10310	-2.26603	HKT1 (HIGH-AFFINITY K+ TRANSPORTER 1); sodium ion transmembrane transporter
A_84_P802559	AT3G48560	-2.26853	CSR1 (CHLORSULFURON/IMIDAZOLINONE RESISTANT 1); acetolactate synthase/ pyruvate decarboxylase
A_84_P242573	AT5G54470	-2.26976	zinc finger (B-box type) family protein
A_84_P14410	AT2G33080	-2.2716	AtRLP28 (Receptor Like Protein 28); protein binding
A_84_P723748	AT1G08165	-2.27261	hypothetical protein
A_84_P513614	AT2G27030	-2.27287	CAM5 (CALMODULIN 5); calcium ion binding
A_84_P535780	AT2G22905	-2.27343	Expressed protein
A_84_P809662	AT3G16250	-2.27352	NDF4 (NDH-DEPENDENT CYCLIC ELECTRON FLOW 1); electron carrier/ iron-sulfur cluster binding
A_84_P810688	AT5G15960	-2.27404	KIN1
A_84_P788914	AT2G40900	-2.27447	nodulin MtN21 family protein
A_84_P17755	AT5G18300	-2.2758	anac088 (Arabidopsis NAC domain containing protein 88); transcription factor
A_84_P851718	AT4G36540	-2.27748	BEE2 (BR Enhanced Expression 2); DNA binding / transcription factor
A_84_P16048	AT2G20875	-2.27955	EPF1 (EPIDERMAL PATTERNING FACTOR 1)
A_84_P526212	AT3G46880	-2.28018	hypothetical protein
A_84_P196504	AT5G18010	-2.28493	auxin-responsive protein, putative"///auxin-responsive protein, putative"
A_84_P756276	AT2G21660	-2.28833	CCR2 (COLD, CIRCADIAN RHYTHM, AND RNA BINDING 2); RNA binding / double-stranded DNA binding / single-stranded DNA binding///"CCR2 (COLD, CIRCADIAN RHYTHM, AND RNA BINDING 2); RNA binding / double-stranded DNA binding / single-stranded DNA binding"
A_84_P171243	AT5G42070	-2.28843	hypothetical protein
A_84_P20706	AT5G59680	-2.28999	leucine-rich repeat protein kinase, putative///"leucine-rich repeat protein kinase, putative"
A_84_P819325	AT1G52190	-2.29016	proton-dependent oligopeptide transport (POT) family protein
A_84_P24096	AT3G46900	-2.29079	COPT2; copper ion transmembrane transporter/ high affinity copper ion transmembrane transporter
A_84_P22262	AT3G60390	-2.29154	HAT3 (HOMEOBOX-LEUCINE ZIPPER PROTEIN 3); transcription factor
A_84_P19395	AT3G53530	-2.29246	heavy-metal-associated domain-containing protein
A_84_P567134	AT4G27657	-2.29341	hypothetical protein
A_84_P604856	AT5G59990	-2.29714	hypothetical protein
A_84_P23649	AT1G31050	-2.298	transcription factor
A_84_P597702	AT1G03320	-2.29961	hypothetical protein
A_84_P20688	AT5G55050	-2.30058	GDSL-motif lipase/hydrolase family protein
A_84_P17658	AT4G33010	-2.30272	AtGLDP1 (Arabidopsis thaliana glycine decarboxylase P-protein 1); catalytic/ glycine dehydrogenase (decarboxylating)/ pyridoxal phosphate binding
A_84_P510870	AT1G72645	-2.3036	hypothetical protein
A_84_P79759	AT5G62280	-2.30378	hypothetical protein
A_84_P145509	AT3G50840	-2.30497	phototropic-responsive NPH3 family protein
A_84_P16643	AT4G13000	-2.30742	protein kinase family protein
A_84_P606494	AT5G38770	-2.31301	AtGDU7 (Arabidopsis thaliana GLUTAMINE DUMPER 7)
A_84_P208598	AT2G35830	-2.31521	hypothetical protein
A_84_P219958	AT5G42760	-2.31926	hypothetical protein
A_84_P100746	AT3G28220	-2.31927	meprin and TRAF homology domain-containing protein / MATH domain-containing protein
A_84_P12948	AT4G37930	-2.32225	SHM1 (SERINE TRANSHYDROXYMETHYLTRANSFERASE 1); glycine hydroxymethyltransferase/ poly(U) binding
A_84_P754270	AT1G71002	-2.32407	misc_RNA
A_84_P19308	AT3G23030	-2.32546	IAA2 (INDOLE-3-ACETIC ACID INDUCIBLE 2); transcription factor
A_84_P15051	AT5G64330	-2.32924	NPH3 (NON-PHOTOTROPIC HYPOCOTYL 3); protein binding / signal transducer
A_84_P571306	AT2G38500	-2.32986	hypothetical protein
A_84_P307130	AT1G44575	-2.33086	NPQ4 (NONPHOTOCHEMICAL QUENCHING); chlorophyll binding / xanthophyll binding
A_84_P16735	AT4G39070	-2.33278	zinc finger (B-box type) family protein
A_84_P17343	AT2G44840	-2.33719	ERF13 (ETHYLENE-RESPONSIVE ELEMENT BINDING FACTOR 13); DNA binding / transcription factor
A_84_P12164	AT5G51030	-2.33786	short-chain dehydrogenase/reductase (SDR) family protein
A_84_P581112	AT2G42150	-2.33858	DNA-binding bromodomain-containing protein
A_84_P284470	AT5G05250	-2.33886	hypothetical protein
A_84_P835999	AT1G59740	-2.33974	proton-dependent oligopeptide transport (POT) family protein
A_84_P12980	AT1G62690	-2.34083	hypothetical protein
A_84_P123582	AT5G18290	-2.34353	SIP1;2; water channel
A_84_P15444	AT2G45850	-2.34376	DNA-binding family protein
A_84_P12991	AT5G05790	-2.3444	myb family transcription factor
A_84_P299860	AT4G22160	-2.34593	hypothetical protein
A_84_P22450	AT5G06300	-2.34819	carboxy-lyase
A_84_P855960	AT2G35130	-2.34831	pentatricopeptide (PPR) repeat-containing protein
A_84_P837084	AT1G58280	-2.34851	hypothetical protein
A_84_P147028	AT5G18020	-2.34887	auxin-responsive protein, putative"///auxin-responsive protein, putative"
A_84_P152798	AT5G18030	-2.35207	auxin-responsive protein, putative"
A_84_P869273	AT3G44260	-2.3543	CCR4-NOT transcription complex protein, putative"
A_84_P791064	AT5G50290	-2.35572	hypothetical protein
A_84_P825792	AT4G17030	-2.35696	ATEXLB1 (ARABIDOPSIS THALIANA EXPANSIN-LIKE B1)
A_84_P757973	AT2G44578	-2.36078	protein binding / zinc ion binding
A_84_P15631	AT3G57830	-2.36097	leucine-rich repeat transmembrane protein kinase, putative"
A_84_P19230	AT2G44800	-2.36127	oxidoreductase, 2OG-Fe(II) oxygenase family protein"///oxidoreductase, 2OG-Fe(II) oxygenase family protein"
A_84_P93839	AT1G78460	-2.36274	SOUL heme-binding family protein
A_84_P22916	AT2G22190	-2.36429	catalytic/ trehalose-phosphatase
A_84_P19516	AT4G25470	-2.36489	CBF2 (C-REPEAT/DRE BINDING FACTOR 2); DNA binding / transcription activator/ transcription factor
A_84_P18078	AT1G72000	-2.36512	beta-fructofuranosidase, putative / invertase, putative / saccharase, putative / beta-fructosidase, putative"
A_84_P80109	AT5G40630	-2.36547	ubiquitin family protein
A_84_P786186	AT1G14580	-2.3666	zinc finger (C2H2 type) family protein
A_84_P518483	AT5G16740	-2.36774	amino acid transporter family protein
A_84_P606916	AT2G30890	-2.36863	hypothetical protein
A_84_P606765	AT1G56555	-2.37275	hypothetical protein
A_84_P22142	AT3G17730	-2.3745	anac057 (Arabidopsis NAC domain containing protein 57); transcription factor
A_84_P796920	AT1G64065	-2.38186	hypothetical protein
A_84_P553411	AT1G71870	-2.38269	MATE efflux family protein
A_84_P18294	AT2G46990	-2.38336	IAA20 (INDOLE-3-ACETIC ACID INDUCIBLE 20); transcription factor
A_84_P768200	AT5G41663	-2.38525	misc_RNA
A_84_P19506	AT4G23250	-2.38667	EMB1290 (EMBRYO DEFECTIVE 1290); kinase/ protein kinase
A_84_P228049	AT5G63160	-2.39117	BT1 (BTB AND TAZ DOMAIN PROTEIN 1); protein binding / transcription regulator
A_84_P101906	AT1G70700	-2.39435	TIFY7
A_84_P22643	AT5G20150	-2.39752	SPX1 (SPX DOMAIN GENE 1)
A_84_P12444	AT1G71030	-2.39826	MYBL2 (ARABIDOPSIS MYB-LIKE 2); DNA binding / transcription factor
A_84_P15454	AT2G29130	-2.39873	LAC2 (laccase 2); laccase
A_84_P11328	AT1G20470	-2.40288	auxin-responsive family protein
A_84_P20631	AT1G73580	-2.4036	C2 domain-containing protein
A_84_P552933	AT4G23020	-2.40606	hypothetical protein
A_84_P21370	AT4G12320	-2.40627	CYP706A6; electron carrier/ heme binding / iron ion binding / monooxygenase/ oxygen binding
A_84_P837525	AT5G16720	-2.40774	hypothetical protein
A_84_P146418	AT1G65230	-2.40822	hypothetical protein
A_84_P79889	AT2G35970	-2.41129	harpin-induced family protein / HIN1 family protein / harpin-responsive family protein
A_84_P18492	AT3G44870	-2.41302	S-adenosyl-L-methionine:carboxyl methyltransferase family protein
A_84_P827848	AT5G61270	-2.41492	PIF7 (PHYTOCHROME-INTERACTING FACTOR7); DNA binding / double-stranded DNA binding / transcription factor
A_84_P17929	AT1G56600	-2.415	AtGolS2 (Arabidopsis thaliana galactinol synthase 2); transferase, transferring glycosyl groups / transferase, transferring hexosyl groups///AtGolS2 (Arabidopsis thaliana galactinol synthase 2); transferase, transferring glycosyl groups / transferase, transferring hexosyl groups
A_84_P22821	AT1G49640	-2.41608	hydrolase
A_84_P751111	AT1G79480	-2.419	hypothetical protein
A_84_P829564	AT4G39710	-2.42702	immunophilin, putative / FKBP-type peptidyl-prolyl cis-trans isomerase, putative"
A_84_P255500	AT5G54130	-2.42983	calcium-binding EF hand family protein
A_84_P16271	AT1G73330	-2.43168	ATDR4; peptidase inhibitor
A_84_P18821	AT5G61160	-2.43282	AACT1 (anthocyanin 5-aromatic acyltransferase 1); transferase/ transferase, transferring acyl groups other than amino-acyl groups///"AACT1 (anthocyanin 5-aromatic acyltransferase 1); transferase/ transferase, transferring acyl groups other than amino-acyl groups"
A_84_P12863	AT4G13420	-2.43493	HAK5 (HIGH AFFINITY K+ TRANSPORTER 5); potassium ion transmembrane transporter/ potassium:sodium symporter
A_84_P826714	AT1G52000	-2.43911	jacalin lectin family protein
A_84_P841791	AT4G03930	-2.44017	enzyme inhibitor/ pectinesterase
A_84_P15048	AT5G63710	-2.44057	leucine-rich repeat transmembrane protein kinase, putative"///leucine-rich repeat transmembrane protein kinase, putative"
A_84_P20536	AT4G17810	-2.44362	nucleic acid binding / transcription factor/ zinc ion binding
A_84_P534217	AT3G48240	-2.44406	octicosapeptide/Phox/Bem1p (PB1) domain-containing protein
A_84_P765533	AT4G16008	-2.44642	hypothetical protein
A_84_P10057	AT4G24670	-2.44773	TAR2 (TRYPTOPHAN AMINOTRANSFERASE RELATED 2); L-tryptophan:2-oxoglutarate aminotransferase/ L-tryptophan:pyruvate aminotransferase/ carbon-sulfur lyase
A_84_P23335	AT4G33370	-2.45336	DEAD-box protein abstrakt, putative"///DEAD-box protein abstrakt, putative"
A_84_P173411	AT3G22210	-2.45584	hypothetical protein
A_84_P843261	AT1G69523	-2.45646	UbiE/COQ5 methyltransferase family protein
A_84_P847840	AT1G75010	-2.4573
A_84_P11200	AT5G45920	-2.45939	carboxylesterase/ hydrolase/ hydrolase, acting on ester bonds///carboxylesterase/ hydrolase/ hydrolase, acting on ester bonds
A_84_P15095	AT5G04140	-2.46061	GLU1 (GLUTAMATE SYNTHASE 1); glutamate synthase (ferredoxin)
A_84_P13084	AT5G44410	-2.46146	FAD-binding domain-containing protein
A_84_P565849	AT1G78995	-2.46265	hypothetical protein
A_84_P204058	AT3G20640	-2.46313	ethylene-responsive protein -related
A_84_P261020	AT3G10150	-2.46416	PAP16 (PURPLE ACID PHOSPHATASE 16); acid phosphatase/ protein serine/threonine phosphatase
A_84_P17722	AT5G06800	-2.47096	myb family transcription factor
A_84_P838191	AT1G76720	-2.47327	GTP binding / GTPase/ translation initiation factor
A_84_P80689	AT5G62720	-2.47563	integral membrane HPP family protein
A_84_P126261	AT4G21445	-2.47629	hypothetical protein
A_84_P10402	AT1G33670	-2.47859	leucine-rich repeat family protein
A_84_P765523	AT4G14548	-2.47988	misc_RNA
A_84_P856001	AT5G17460	-2.48553	hypothetical protein
A_84_P12713	AT3G19040	-2.48586	HAF2 (HISTONE ACETYLTRANSFERASE OF THE TAFII250 FAMILY 2); DNA binding / histone acetyltransferase/ transcription cofactor
A_84_P757994	AT2G18328	-2.48744	ATRL4 (ARABIDOPSIS RAD-LIKE 4); DNA binding
A_84_P11494	AT1G67870	-2.49007	glycine-rich protein
A_84_P22733	AT1G04560	-2.49119	AWPM-19-like membrane family protein
A_84_P17960	AT1G01580	-2.49301	FRO2 (FERRIC REDUCTION OXIDASE 2); ferric-chelate reductase
A_84_P11538	AT1G31490	-2.49553	transferase family protein
A_84_P22556	AT5G48060	-2.49914	C2 domain-containing protein
A_84_P227839	AT1G67050	-2.49986	hypothetical protein
A_84_P547455	AT3G18485	-2.50095	ILR2 (IAA-LEUCINE RESISTANT 2)
A_84_P753015	AT1G76952	-2.50311	IDL5 (INFLORESCENCE DEFICIENT IN ABSCISSION (IDA)-LIKE 5)
A_84_P10698	AT2G37450	-2.50736	nodulin MtN21 family protein
A_84_P10101	AT4G34610	-2.50751	BLH6 (BELL1-LIKE HOMEODOMAIN 6); DNA binding / transcription factor
A_84_P547973	AT1G14500	-2.50899	ankyrin repeat family protein
A_84_P216038	AT4G14400	-2.51436	ACD6 (ACCELERATED CELL DEATH 6); protein binding
A_84_P13907	AT4G15290	-2.51547	ATCSLB05; cellulose synthase/ transferase/ transferase, transferring glycosyl groups///"ATCSLB05; cellulose synthase/ transferase/ transferase, transferring glycosyl groups"
A_84_P15054	AT5G65130	-2.51615	AP2 domain-containing transcription factor, putative"///AP2 domain-containing transcription factor, putative"
A_84_P12653	AT3G08660	-2.51632	phototropic-responsive protein, putative"///phototropic-responsive protein, putative"
A_84_P12415	AT1G27660	-2.51996	ethylene-responsive protein -related
A_84_P765121	AT4G00975	-2.52169	misc_RNA
A_84_P762888	AT3G51760	-2.52237	hypothetical protein
A_84_P235503	AT2G36470	-2.52299	hypothetical protein
A_84_P238995	AT1G59720	-2.52526	CRR28 (CHLORORESPIRATORY REDUCTION28); endonuclease
A_84_P22866	AT1G20070	-2.53126	hypothetical protein
A_84_P149018	AT4G39250	-2.53325	ATRL1 (ARABIDOPSIS RAD-LIKE 1); DNA binding / transcription factor
A_84_P75094	AT3G05327	-2.53388	hypothetical protein
A_84_P281230	AT5G15160	-2.5354	bHLH family protein
A_84_P10257	AT1G29430	-2.53586	auxin-responsive family protein
A_84_P23059	AT3G02850	-2.53839	SKOR; cyclic nucleotide binding / inward rectifier potassium channel/ outward rectifier potassium channel
A_84_P12493	AT2G30540	-2.54061	glutaredoxin family protein
A_84_P22571	AT5G52310	-2.54319	LTI78 (LOW-TEMPERATURE-INDUCED 78)
A_84_P710346	AT2G47015	-2.54586	misc_RNA
A_84_P587419	AT3G09922	-2.54664	IPS1 (INDUCED BY PHOSPHATE STARVATION1)
A_84_P765171	AT4G01593	-2.54709	miscRNA
A_84_P755009	AT2G38220	-2.5476	protein binding / zinc ion binding
A_84_P288904	AT3G49570	-2.54882	LSU3 (RESPONSE TO LOW SULFUR 3)
A_84_P803724	AT5G09220	-2.55043	AAP2 (AMINO ACID PERMEASE 2); amino acid transmembrane transporter
A_84_P790750	AT3G62990	-2.55303	hypothetical protein
A_84_P23872	AT2G16750	-2.56025	protein kinase family protein
A_84_P758386	AT2G22496	-2.5611	misc_RNA
A_84_P709842	AT1G73687	-2.56246	misc_RNA
A_84_P169053	AT3G45730	-2.56319	hypothetical protein
A_84_P15672	AT4G04450	-2.56474	WRKY42; transcription factor
A_84_P13046	AT5G26200	-2.56618	mitochondrial substrate carrier family protein
A_84_P151248	AT4G27570	-2.5668	glycosyltransferase family protein
A_84_P17549	AT4G00165	-2.56804	protease inhibitor/seed storage/lipid transfer protein (LTP) family protein
A_84_P524589	AT4G24972	-2.57188	TPD1 (TAPETUM DETERMINANT 1)
A_84_P590665	AT1G22220	-2.5724	F-box family protein
A_84_P541541	AT5G20640	-2.57493	hypothetical protein
A_84_P704429	AT1G12672	-2.57498	hypothetical protein
A_84_P565524	AT5G46140	-2.57613	hypothetical protein
A_84_P17063	AT1G30840	-2.57774	ATPUP4; purine transmembrane transporter
A_84_P68124	AT5G42860	-2.57778	hypothetical protein
A_84_P23492	AT5G45680	-2.57792	FK506-binding protein 1 (FKBP13)
A_84_P255900	AT3G43890	-2.5839	DC1 domain-containing protein
A_84_P22781	AT1G49390	-2.58643	oxidoreductase, 2OG-Fe(II) oxygenase family protein"
A_84_P15851	AT5G12940	-2.58978	leucine-rich repeat family protein
A_84_P539272	AT1G76530	-2.59205	auxin efflux carrier family protein
A_84_P244315	AT1G03590	-2.59549	catalytic/ protein serine/threonine phosphatase
A_84_P11719	AT3G22400	-2.60178	LOX5; electron carrier/ iron ion binding / lipoxygenase/ metal ion binding / oxidoreductase, acting on single donors with incorporation of molecular oxygen, incorporation of two atoms of oxygen///LOX5; electron carrier/ iron ion binding / lipoxygenase/ metal ion binding / oxidoreductase, acting on single donors with incorporation of molecular oxygen, incorporation of two atoms of oxygen
A_84_P601105	AT5G19650	-2.60452	OFP8 (ARABIDOPSIS THALIANA OVATE FAMILY PROTEIN 8)
A_84_P703501	AT4G13992	-2.6063	hypothetical protein
A_84_P272980	AT5G18080	-2.61319	auxin-responsive protein, putative"///auxin-responsive protein, putative"
A_84_P18822	AT5G61420	-2.61537	MYB28 (myb domain protein 28); DNA binding / transcription factor
A_84_P836333	AT3G22150	-2.61768	pentatricopeptide (PPR) repeat-containing protein
A_84_P23516	AT5G51990	-2.62001	CBF4 (C- REPEAT-BINDING FACTOR 4); DNA binding / transcription activator/ transcription factor
A_84_P565995	AT3G03776	-2.62108	hydroxyproline-rich glycoprotein family protein
A_84_P10002	AT4G04810	-2.62951	methionine sulfoxide reductase domain-containing protein / SeIR domain-containing protein
A_84_P204448	AT5G10150	-2.63122	hypothetical protein
A_84_P532253	AT2G29170	-2.63353	short-chain dehydrogenase/reductase (SDR) family protein / tropinone reductase, putative"
A_84_P55550	AT4G32280	-2.63581	IAA29 (INDOLE-3-ACETIC ACID INDUCIBLE 29); transcription factor
A_84_P764708	AT4G23713	-2.63725	misc_RNA
A_84_P14857	AT4G16750	-2.63926	DRE-binding transcription factor, putative"
A_84_P15040	AT5G61660	-2.64049	glycine-rich protein
A_84_P17145	AT1G63030	-2.64837	ddf2 (DWARF AND DELAYED FLOWERING 2); DNA binding / transcription factor
A_84_P12207	AT5G62040	-2.65408	brother of FT and TFL1 protein (BFT)
A_84_P17546	AT3G44860	-2.65484	FAMT (farnesoic acid carboxyl-O-methyltransferase); S-adenosylmethionine-dependent methyltransferase/ farnesoic acid O-methyltransferase
A_84_P12593	AT2G18560	-2.65733	UDP-glucoronosyl/UDP-glucosyl transferase family protein
A_84_P534471	AT5G24655	-2.65986	LSU4 (RESPONSE TO LOW SULFUR 4)
A_84_P768720	AT5G38005	-2.66182	misc_RNA
A_84_P841901	AT5G35490	-2.66214	hypothetical protein
A_84_P21970	AT2G22200	-2.666	AP2 domain-containing transcription factor
A_84_P169473	AT5G30500	-2.66659	galactinol synthase, putative"
A_84_P19490	AT4G19170	-2.67077	NCED4 (NINE-CIS-EPOXYCAROTENOID DIOXYGENASE 4)
A_84_P13006	AT5G10180	-2.67122	AST68; sulfate transmembrane transporter
A_84_P19000	AT1G70820	-2.67267	phosphoglucomutase, putative / glucose phosphomutase, putative"///phosphoglucomutase, putative / glucose phosphomutase, putative"
A_84_P803776	AT3G49750	-2.67824	AtRLP44 (Receptor Like Protein 44); protein binding
A_84_P795531	AT1G48970	-2.68177	GTP binding / translation initiation factor
A_84_P22810	AT1G73830	-2.68387	BEE3 (BR ENHANCED EXPRESSION 3); DNA binding / transcription factor
A_84_P15398	AT2G03710	-2.68532	SEP4 (SEPALLATA 4); DNA binding / transcription factor
A_84_P250765	AT2G43120	-2.68582	pirin, putative"
A_84_P16258	AT1G49230	-2.69587	zinc finger (C3HC4-type RING finger) family protein
A_84_P199214	AT1G22630	-2.69655	hypothetical protein
A_84_P764623	AT4G15248	-2.69867	zinc ion binding
A_84_P19333	AT3G23840	-2.70752	transferase family protein
A_84_P14244	AT1G31140	-2.70848	agl63 (AGAMOUS-LIKE 63); DNA binding / transcription factor
A_84_P17551	AT4G00880	-2.70991	auxin-responsive family protein
A_84_P19224	AT2G01880	-2.71004	PAP7 (PURPLE ACID PHOSPHATASE 7); acid phosphatase/ protein serine/threonine phosphatase
A_84_P787940	AT2G46880	-2.7108	PAP14 (PURPLE ACID PHOSPHATASE 14); acid phosphatase/ protein serine/threonine phosphatase
A_84_P869312	AT1G73010	-2.71236	phosphatase
A_84_P836767	AT2G39470	-2.71286	PPL2 (PsbP-like protein 2); calcium ion binding
A_84_P21635	AT1G33080	-2.71659	MATE efflux family protein
A_84_P500331	AT2G34360	-2.71875	antiporter/ drug transporter/ transporter
A_84_P540652	AT5G15900	-2.72442	hypothetical protein
A_84_P10923	AT3G62550	-2.73646	universal stress protein (USP) family protein
A_84_P753614	AT1G74458	-2.73736	hypothetical protein
A_84_P59370	AT5G10410	-2.73822	epsin N-terminal homology (ENTH) domain-containing protein / clathrin assembly protein-related
A_84_P100496	AT3G01670	-2.74717	hypothetical protein
A_84_P758086	AT2G29290	-2.74982	tropinone reductase, putative / tropine dehydrogenase, putative"
A_84_P854768	AT2G01590	-2.75839
A_84_P17538	AT3G61910	-2.76311	ANAC066 (ARABIDOPSIS NAC DOMAIN PROTEIN 66); transcription activator/ transcription factor
A_84_P21154	AT1G01390	-2.76411	UDP-glucoronosyl/UDP-glucosyl transferase family protein
A_84_P557122	AT2G45130	-2.76997	SPX3 (SPX DOMAIN GENE 3)
A_84_P750037	AT1G75260	-2.77625	oxidoreductase, acting on NADH or NADPH"
A_84_P20646	AT5G43470	-2.78188	RPP8 (RECOGNITION OF PERONOSPORA PARASITICA 8); nucleotide binding
A_84_P90109	AT3G05800	-2.78202	transcription factor
A_84_P765172	AT4G03038	-2.78281	misc_RNA
A_84_P576295	AT1G03106	-2.78497	hypothetical protein
A_84_P69244	AT2G45560	-2.78517	CYP76C1; electron carrier/ heme binding / iron ion binding / monooxygenase
A_84_P20055	AT1G14470	-2.78698	pentatricopeptide (PPR) repeat-containing protein
A_84_P764560	AT4G03505	-2.78789	hypothetical protein
A_84_P21002	AT1G51090	-2.78847	heavy-metal-associated domain-containing protein
A_84_P19999	AT1G52770	-2.7906	phototropic-responsive NPH3 family protein
A_84_P549811	AT1G47395	-2.79487	hypothetical protein
A_84_P23898	AT2G46660	-2.79501	CYP78A6; electron carrier/ heme binding / iron ion binding / monooxygenase/ oxygen binding
A_84_P547965	AT1G12030	-2.79721	hypothetical protein
A_84_P181994	AT3G02040	-2.80064	SRG3 (senescence-related gene 3); glycerophosphodiester phosphodiesterase/ phosphoric diester hydrolase
A_84_P841696	AT1G33170	-2.80205	dehydration-responsive family protein
A_84_P834687	AT2G39850	-2.81056	identical protein binding / serine-type endopeptidase
A_84_P17161	AT1G52750	-2.81147	hydrolase, alpha/beta fold family protein"
A_84_P23199	AT3G58070	-2.81212	GIS (GLABROUS INFLORESCENCE STEMS); nucleic acid binding / transcription factor/ zinc ion binding
A_84_P18566	AT4G24570	-2.81332	mitochondrial substrate carrier family protein
A_84_P10170	AT5G10140	-2.81644	FLC (FLOWERING LOCUS C); specific transcriptional repressor/ transcription factor
A_84_P16492	AT3G21150	-2.818	zinc finger (B-box type) family protein
A_84_P757683	AT2G10606	-2.82034	misc_RNA
A_84_P814244	AT2G47270	-2.82196	transcription factor/ transcription regulator
A_84_P21135	AT3G03820	-2.82548	auxin-responsive protein, putative"
A_84_P559351	AT5G55460	-2.83272	protease inhibitor/seed storage/lipid transfer protein (LTP) family protein
A_84_P22798	AT1G78320	-2.8329	ATGSTU23 (GLUTATHIONE S-TRANSFERASE TAU 23); glutathione transferase
A_84_P12182	AT5G56300	-2.84332	GAMT2 (GIBBERELLIC ACID METHYLTRANSFERASE 2); S-adenosylmethionine-dependent methyltransferase/ gibberellin carboxyl-O-methyltransferase
A_84_P754475	AT1G29724	-2.84531	protein binding
A_84_P785827	AT2G25050	-2.84652
A_84_P75574	AT1G05065	-2.8497	CLE20 (CLAVATA3/ESR-RELATED 20); protein binding / receptor binding
A_84_P238183	AT3G23880	-2.85753	F-box family protein
A_84_P106016	AT1G15125	-2.8616	S-adenosylmethionine-dependent methyltransferase/ methyltransferase
A_84_P12683	AT3G25572	-2.86225	CPuORF11 (Conserved peptide upstream open reading frame 11)
A_84_P70284	AT2G43920	-2.86322	thiol methyltransferase, putative///"thiol methyltransferase, putative"
A_84_P568219	AT5G54530	-2.86796	hypothetical protein
A_84_P159795	AT1G19530	-2.86925	hypothetical protein
A_84_P18377	AT3G24420	-2.87004	hydrolase, alpha/beta fold family protein"///hydrolase, alpha/beta fold family protein"
A_84_P597910	AT1G68870	-2.88207	hypothetical protein
A_84_P20589	AT5G16530	-2.88367	PIN5 (PIN-FORMED 5); auxin:hydrogen symporter/ transporter
A_84_P10158	AT5G06690	-2.89667	WCRKC1 (WCRKC THIOREDOXIN 1)
A_84_P756427	AT2G27420	-2.89746	cysteine proteinase, putative"///cysteine proteinase, putative"
A_84_P221276	AT5G22390	-2.90763	hypothetical protein
A_84_P127021	AT1G31750	-2.90975	proline-rich family protein
A_84_P859103	AT1G14345	-2.91338
A_84_P15349	AT2G24010	-2.91393	scpl23 (serine carboxypeptidase-like 23); serine-type carboxypeptidase
A_84_P822249	AT4G15440	-2.91884	HPL1 (HYDROPEROXIDE LYASE 1); electron carrier/ heme binding / iron ion binding / monooxygenase
A_84_P226169	AT3G01440	-2.92144	oxygen evolving enhancer 3 (PsbQ) family protein
A_84_P549425	AT4G30230	-2.9345	hypothetical protein
A_84_P22334	AT4G20820	-2.93965	FAD-binding domain-containing protein
A_84_P551611	AT1G63105	-2.94051	hypothetical protein
A_84_P17516	AT3G56240	-2.94358	CCH (COPPER CHAPERONE); copper chaperone
A_84_P556074	AT1G70985	-2.94656	hydroxyproline-rich glycoprotein family protein
A_84_P17151	AT1G75460	-2.94801	ATP-dependent protease La (LON) domain-containing protein
A_84_P586474	AT2G39855	-2.95133	hypothetical protein
A_84_P786169	AT5G23060	-2.97469	CaS (Calcium sensing receptor)
A_84_P18229	AT2G27550	-2.98024	ATC (ARABIDOPSIS THALIANA CENTRORADIALIS); phosphatidylethanolamine binding
A_84_P753493	AT1G11785	-2.98718	hypothetical protein
A_84_P12590	AT2G38230	-2.99883	ATPDX1.1 (pyridoxine biosynthesis 1.1); protein heterodimerization
A_84_P837229	AT4G28790	-3.01172	basic helix-loop-helix (bHLH) family protein
A_84_P228349	AT1G50730	-3.01585	hypothetical protein
A_84_P14936	AT5G26220	-3.02459	ChaC-like family protein
A_84_P13379	AT1G52830	-3.03269	IAA6 (INDOLE-3-ACETIC ACID 6); transcription factor
A_84_P22318	AT4G12830	-3.03836	hydrolase, alpha/beta fold family protein"
A_84_P19734	AT5G52570	-3.03973	BETA-OHASE 2 (BETA-CAROTENE HYDROXYLASE 2); carotene beta-ring hydroxylase
A_84_P11973	AT4G30110	-3.04187	HMA2; cadmium-transporting ATPase
A_84_P849831	AT1G70760	-3.0505	CRR23 ((chlororespiratory reduction 23)
A_84_P13798	AT4G11040	-3.05711	protein phosphatase 2C, putative / PP2C, putative"
A_84_P18673	AT5G07690	-3.066	ATMYB29 (ARABIDOPSIS THALIANA MYB DOMAIN PROTEIN 29); DNA binding / transcription factor
A_84_P14084	AT1G01700	-3.06692	ROPGEF2; Rho guanyl-nucleotide exchange factor/ protein binding
A_84_P128221	AT4G17350	-3.07147	phosphoinositide binding
A_84_P123192	AT5G51720	-3.07403	hypothetical protein
A_84_P830586	AT5G22310	-3.07658	hypothetical protein
A_84_P12686	AT3G25180	-3.09005	CYP82G1; electron carrier/ heme binding / iron ion binding / monooxygenase/ oxygen binding
A_84_P602046	AT5G40790	-3.09528	hypothetical protein
A_84_P10874	AT3G50970	-3.10373	LTI30 (LOW TEMPERATURE-INDUCED 30)
A_84_P97886	AT2G40130	-3.10733	heat shock protein-related
A_84_P517529	AT4G32780	-3.11449	phosphoinositide binding
A_84_P12143	AT5G45340	-3.12132	CYP707A3; (+)-abscisic acid 8'-hydroxylase/ oxygen binding
A_84_P16622	AT4G05380	-3.13804	AAA-type ATPase family protein
A_84_P14427	AT2G13950	-3.14297	DC1 domain-containing protein
A_84_P707913	AT2G01918	-3.14617	calcium ion binding
A_84_P16999	AT2G04038	-3.14943	AtbZIP48 (Arabidopsis thaliana basic leucine-zipper 48); DNA binding / transcription factor
A_84_P612207	AT2G18196	-3.15287	metal ion binding
A_84_P764120	AT4G21830	-3.17066	methionine sulfoxide reductase domain-containing protein / SeIR domain-containing protein
A_84_P18814	AT5G59670	-3.17519	leucine-rich repeat protein kinase, putative"///leucine-rich repeat protein kinase, putative"
A_84_P75684	AT4G17220	-3.17763	ATMAP70-5 (microtubule-associated proteins 70-5); microtubule binding
A_84_P577078	AT5G35480	-3.18279	hypothetical protein
A_84_P792933	AT1G06560	-3.18506
A_84_P18763	AT5G45820	-3.18551	CIPK20 (CBL-INTERACTING PROTEIN KINASE 20); kinase/ protein serine/threonine kinase
A_84_P797754	AT1G28000	-3.18696	hypothetical protein
A_84_P285660	AT2G17850	-3.18817	hypothetical protein
A_84_P793199	AT2G38940	-3.19986	ATPT2 (ARABIDOPSIS THALIANA PHOSPHATE TRANSPORTER 2); carbohydrate transmembrane transporter/ inorganic phosphate transmembrane transporter/ phosphate transmembrane transporter/ sugar:hydrogen symporter
A_84_P14346	AT1G22150	-3.20284	SULTR1;3; sulfate transmembrane transporter
A_84_P22363	AT4G27360	-3.20639	dynein light chain, putative"
A_84_P76869	AT1G02070	-3.22524	hypothetical protein
A_84_P20322	AT3G49340	-3.22739	cysteine proteinase, putative"///cysteine proteinase, putative"
A_84_P23442	AT5G24380	-3.23832	YSL2 (YELLOW STRIPE LIKE 2); oligopeptide transporter
A_84_P173481	AT5G55690	-3.25415	MADS-box protein (AGL47)
A_84_P12107	AT5G28000	-3.26232	Bet v I allergen family protein
A_84_P211188	AT5G58260	-3.26803	hypothetical protein
A_84_P16933	AT1G55290	-3.27575	oxidoreductase, 2OG-Fe(II) oxygenase family protein"
A_84_P14880	AT5G05580	-3.2773	FAD8 (FATTY ACID DESATURASE 8); omega-3 fatty acid desaturase
A_84_P23646	AT1G23730	-3.29473	BCA3 (BETA CARBONIC ANHYDRASE 4); carbonate dehydratase/ zinc ion binding
A_84_P177214	AT5G19600	-3.29866	SULTR3;5 (SULFATE TRANSPORTER 3;5); sulfate transmembrane transporter
A_84_P502546	AT5G35525	-3.30341	hypothetical protein
A_84_P569738	AT4G05370	-3.30521	hypothetical protein
A_84_P10925	AT3G62950	-3.30559	glutaredoxin family protein
A_84_P14800	AT4G28380	-3.31551	leucine-rich repeat family protein
A_84_P558452	AT5G51850	-3.32247	hypothetical protein
A_84_P501308	AT3G14260	-3.33586	hypothetical protein
A_84_P14954	AT1G73602	-3.34078	CPuORF32 (Conserved peptide upstream open reading frame 32)
A_84_P239815	AT1G12020	-3.34918	hypothetical protein
A_84_P591780	AT2G26695	-3.35267	binding / zinc ion binding
A_84_P239215	AT2G26010	-3.35415	PDF1.3 (plant defensin 1.3)
A_84_P16114	AT1G09350	-3.36564	AtGolS3 (Arabidopsis thaliana galactinol synthase 3); transferase, transferring glycosyl groups / transferase, transferring hexosyl groups///"AtGolS3 (Arabidopsis thaliana galactinol synthase 3); transferase, transferring glycosyl groups / transferase, transferring hexosyl groups"
A_84_P16479	AT3G24230	-3.39219	pectate lyase family protein
A_84_P765563	AT4G13564	-3.39321	misc_RNA
A_84_P504309	AT5G21430	-3.40197	DNAJ heat shock N-terminal domain-containing protein
A_84_P807878	AT1G54410	-3.41585	dehydrin family protein
A_84_P568745	AT3G27250	-3.42406	hypothetical protein
A_84_P601919	AT4G34550	-3.42621	hypothetical protein
A_84_P14652	AT3G50310	-3.43216	MAPKKK20; ATP binding / kinase/ protein kinase/ protein serine/threonine kinase
A_84_P12826	AT4G01420	-3.437	CBL5 (CALCINEURIN B-LIKE PROTEIN 5); calcium ion binding
A_84_P16041	AT5G04150	-3.43756	BHLH101; DNA binding / transcription factor
A_84_P548594	AT5G05840	-3.44119	hypothetical protein
A_84_P211628	AT2G40080	-3.45333	ELF4 (EARLY FLOWERING 4)
A_84_P22943	AT2G42250	-3.45442	CYP712A1; electron carrier/ heme binding / iron ion binding / monooxygenase/ oxygen binding
A_84_P768403	AT5G09805	-3.46763	IDL3 (INFLORESCENCE DEFICIENT IN ABSCISSION (IDA)-LIKE 3)
A_84_P23910	AT2G02380	-3.47062	ATGSTZ2; catalytic/ glutathione transferase
A_84_P11867	AT3G62040	-3.47422	catalytic/ hydrolase
A_84_P21405	AT4G24860	-3.50391	AAA-type ATPase family protein
A_84_P14260	AT1G16380	-3.5274	ATCHX1; monovalent cation:proton antiporter/ sodium:hydrogen antiporter
A_84_P764875	AT4G37925	-3.56902	NDH-M (subunit NDH-M of NAD(P)H:plastoquinone dehydrogenase complex)
A_84_P238533	AT5G49320	-3.58187	hypothetical protein
A_84_P12264	AT5G58310	-3.58215	MES18 (METHYL ESTERASE 18); hydrolase/ hydrolase, acting on ester bonds / methyl indole-3-acetate esterase///MES18 (METHYL ESTERASE 18); hydrolase/ hydrolase, acting on ester bonds / methyl indole-3-acetate esterase
A_84_P115562	AT1G73325	-3.59144	trypsin and protease inhibitor family protein / Kunitz family protein
A_84_P759531	AT3G61410	-3.59988	hypothetical protein
A_84_P17206	AT1G47580	-3.60207	lipoyltransferase, putative"///lipoyltransferase, putative"
A_84_P859545	AT2G38210	-3.604	PDX1L4 (PUTATIVE PDX1-LIKE PROTEIN 4)
A_84_P10370	AT5G04230	-3.60819	PAL3 (PHENYL ALANINE AMMONIA-LYASE 3); phenylalanine ammonia-lyase
A_84_P787617	AT5G03270	-3.62422	hypothetical protein
A_84_P516292	AT2G26580	-3.64565	YAB5 (YABBY5); transcription factor
A_84_P13572	AT3G01260	-3.64962	aldose 1-epimerase/ carbohydrate binding / catalytic/ isomerase
A_84_P220018	AT3G55630	-3.67356	ATDFD (A. THALIANA DHFS-FPGS HOMOLOG D); tetrahydrofolylpolyglutamate synthase
A_84_P20378	AT3G62410	-3.67382	CP12-2; protein binding
A_84_P849198	AT3G43270	-3.68647	pectinesterase family protein
A_84_P19687	AT5G39860	-3.69105	PRE1 (PACLOBUTRAZOL RESISTANCE1); DNA binding / transcription factor
A_84_P181464	AT1G72110	-3.7016	hypothetical protein
A_84_P19403	AT3G55230	-3.71592	disease resistance-responsive family protein
A_84_P17129	AT1G70500	-3.71691	polygalacturonase, putative / pectinase, putative"///polygalacturonase, putative / pectinase, putative"
A_84_P750559	AT1G53870	-3.72528	hypothetical protein
A_84_P23297	AT4G24890	-3.73604	PAP24 (PURPLE ACID PHOSPHATASE 24); acid phosphatase/ protein serine/threonine phosphatase
A_84_P59580	AT4G34560	-3.73888	hypothetical protein
A_84_P11580	AT2G47870	-3.75312	glutaredoxin family protein
A_84_P305070	AT2G15020	-3.75908	hypothetical protein
A_84_P260340	AT1G76240	-3.76481	hypothetical protein
A_84_P750837	AT1G22590	-3.79418	MADS-box family protein
A_84_P785527	AT4G04830	-3.8194	methionine sulfoxide reductase domain-containing protein / SeIR domain-containing protein
A_84_P769220	AT5G18404	-3.8311	hypothetical protein
A_84_P521787	AT3G30340	-3.83269	nodulin MtN21 family protein
A_84_P750105	AT3G27980	-3.84687	pectinesterase family protein
A_84_P12061	AT5G10170	-3.88918	MIPS3 (MYO-INOSITOL-1-PHOSTPATE SYNTHASE 3); binding / catalytic/ inositol-3-phosphate synthase
A_84_P188764	AT4G04330	-3.89657	hypothetical protein
A_84_P21812	AT1G04240	-3.91408	SHY2 (SHORT HYPOCOTYL 2); transcription factor
A_84_P14701	AT3G61880	-3.92983	CYP78A9 (CYTOCHROME P450 78A9); monooxygenase/ oxygen binding
A_84_P15932	AT5G47450	-3.93559	AtTIP2;3; ammonia transporter/ methylammonium transmembrane transporter/ water channel
A_84_P850430	AT3G45860	-3.93692
A_84_P11104	AT5G06710	-3.94223	HAT14 (HOMEOBOX FROM ARABIDOPSIS THALIANA); DNA binding / transcription factor
A_84_P234423	AT5G46610	-3.9714	hypothetical protein
A_84_P21406	AT4G25100	-3.99385	FSD1 (FE SUPEROXIDE DISMUTASE 1); copper ion binding / superoxide dismutase
A_84_P768303	AT5G18407	-3.99726	hypothetical protein
A_84_P544427	AT1G14150	-4.00812	oxygen evolving enhancer 3 (PsbQ) family protein
A_84_P11192	AT5G43920	-4.0257	transducin family protein / WD-40 repeat family protein
A_84_P93489	AT4G01670	-4.03948	hypothetical protein
A_84_P18118	AT1G56430	-4.0502	NAS4 (NICOTIANAMINE SYNTHASE 4); nicotianamine synthase
A_84_P762563	AT3G57157	-4.06514	misc_RNA
A_84_P559432	AT5G41090	-4.06865	anac095 (Arabidopsis NAC domain containing protein 95); transcription factor
A_84_P20786	AT1G71692	-4.08252	AGL12 (AGAMOUS-LIKE 12); transcription factor
A_84_P10613	AT2G42530	-4.1222	COR15B (COLD REGULATED 15B)
A_84_P573393	AT4G27654	-4.12273	hypothetical protein
A_84_P23464	AT5G37950	-4.14686	transferase, transferring hexosyl groups"
A_84_P837561	AT5G06790	-4.22308	hypothetical protein
A_84_P21746	AT1G17710	-4.34952	phosphatase
A_84_P787853	AT3G49580	-4.39317	LSU1 (RESPONSE TO LOW SULFUR 1)
A_84_P167173	AT4G25480	-4.47188	DREB1A (DEHYDRATION RESPONSE ELEMENT B1A); DNA binding / transcription activator/ transcription factor
A_84_P257180	AT2G42380	-4.50303	bZIP transcription factor family protein
A_84_P10846	AT3G44350	-4.5117	anac061 (Arabidopsis NAC domain containing protein 61); transcription factor
A_84_P827553	AT2G39250	-4.526	SNZ (SCHNARCHZAPFEN); DNA binding / transcription factor
A_84_P20256	AT3G12820	-4.53364	AtMYB10 (myb domain protein 10); DNA binding / transcription factor
A_84_P754971	AT2G13770	-4.53557	hypothetical protein
A_84_P597306	AT3G46380	-4.60771	hypothetical protein
A_84_P11239	AT5G56840	-4.66768	DNA-binding family protein
A_84_P19161	AT2G32860	-4.67466	BGLU33 (BETA GLUCOSIDASE 33); catalytic/ cation binding / hydrolase, hydrolyzing O-glycosyl compounds///"BGLU33 (BETA GLUCOSIDASE 33); catalytic/ cation binding / hydrolase, hydrolyzing O-glycosyl compounds"
A_84_P172281	AT5G48850	-4.72845	ATSDI1 (SULPHUR DEFICIENCY-INDUCED 1); binding
A_84_P580100	AT1G77960	-4.74042	hypothetical protein
A_84_P855563	AT2G16990	-4.76626	tetracycline transporter
A_84_P176794	AT1G70990	-4.78176	proline-rich family protein
A_84_P17673	AT4G37400	-4.8292	CYP81F3; electron carrier/ heme binding / iron ion binding / monooxygenase/ oxygen binding
A_84_P22137	AT3G19350	-4.85486	MPC (MATERNALLY EXPRESSED PAB C-TERMINAL); poly(A) binding
A_84_P524641	AT4G39675	-4.87449	hypothetical protein
A_84_P14597	AT3G30460	-4.90592	zinc finger (C3HC4-type RING finger) family protein
A_84_P20654	AT5G45640	-4.96002	subtilase family protein
A_84_P12763	AT3G50560	-4.98011	short-chain dehydrogenase/reductase (SDR) family protein
A_84_P13690	AT3G46370	-5.02407	leucine-rich repeat protein kinase, putative"///leucine-rich repeat protein kinase, putative"
A_84_P62840	AT4G14690	-5.13392	ELIP2 (EARLY LIGHT-INDUCIBLE PROTEIN 2); chlorophyll binding
A_84_P93089	AT1G13650	-5.17627	hypothetical protein
A_84_P750006	AT1G75250	-5.20831	ATRL6 (ARABIDOPSIS RAD-LIKE 6); transcription factor
A_84_P561086	AT5G44050	-5.32729	MATE efflux family protein
A_84_P768637	AT5G14565	-5.33665	misc_RNA
A_84_P12165	AT5G51310	-5.3513	gibberellin 20-oxidase-related
A_84_P10935	AT4G01380	-5.36305	plastocyanin-like domain-containing protein
A_84_P21926	AT1G78950	-5.46076	beta-amyrin synthase, putative"///beta-amyrin synthase, putative"
A_84_P210738	AT1G65090	-5.47015	hypothetical protein
A_84_P169283	AT5G06570	-5.48625	hydrolase
A_84_P153835	AT2G21650	-5.52852	MEE3 (MATERNAL EFFECT EMBRYO ARREST 3); DNA binding / transcription factor
A_84_P761052	AT3G52720	-5.53224	ACA1 (ALPHA CARBONIC ANHYDRASE 1); carbonate dehydratase/ zinc ion binding
A_84_P13832	AT4G23340	-5.61287	oxidoreductase, 2OG-Fe(II) oxygenase family protein"
A_84_P573240	AT3G43110	-5.66384	hypothetical protein
A_84_P23751	AT1G80390	-5.69495	IAA15 (INDOLE-3-ACETIC ACID INDUCIBLE 15); transcription factor
A_84_P833742	AT4G29200	-5.72353	beta-galactosidase
A_84_P847533	AT4G20970	-5.74574	basic helix-loop-helix (bHLH) family protein
A_84_P11749	AT3G26230	-5.82304	CYP71B24; electron carrier/ heme binding / iron ion binding / monooxygenase/ oxygen binding
A_84_P791120	AT3G25240	-6.03539	hypothetical protein
A_84_P765853	AT4G38092	-6.04351	hypothetical protein
A_84_P16314	AT2G22590	-6.28071	transferase, transferring glycosyl groups///transferase, transferring glycosyl groups
A_84_P790714	AT3G44510	-6.32302	hypothetical protein
A_84_P545036	AT4G39795	-6.52552	senescence-associated protein-related
A_84_P310613	AT2G26020	-6.60283	PDF1.2b (plant defensin 1.2b)
A_84_P196694	AT5G44430	-6.6169	PDF1.2c (plant defensin 1.2c)
A_84_P11893	AT4G04840	-6.70757	methionine sulfoxide reductase domain-containing protein / SeIR domain-containing protein
A_84_P21390	AT4G21200	-6.74927	GA2OX8 (GIBBERELLIN 2-OXIDASE 8); gibberellin 2-beta-dioxygenase
A_84_P558224	AT4G15990	-6.96311	hypothetical protein
A_84_P137009	AT5G44420	-7.08537	PDF1.2
A_84_P230529	AT4G26530	-7.20388	fructose-bisphosphate aldolase, putative"
A_84_P566091	AT3G44440	-7.28967	hypothetical protein
A_84_P11369	AT1G23110	-7.33953	hypothetical protein
A_84_P21894	AT1G68740	-7.37988	EXS family protein / ERD1/XPR1/SYG1 family protein
A_84_P543604	AT1G47400	-7.60182	hypothetical protein
A_84_P769609	AT5G53048	-7.72498	misc_RNA
A_84_P21523	AT1G18400	-7.82922	BEE1 (BR Enhanced Expression 1); transcription factor
A_84_P758032	AT2G38195	-7.94102	protein binding / zinc ion binding
A_84_P758588	AT2G30766	-8.15601	hypothetical protein
A_84_P306010	AT3G44430	-8.37711	hypothetical protein
A_84_P15006	AT5G53200	-8.63077	TRY (TRIPTYCHON); DNA binding / transcription factor
A_84_P11410	AT1G04370	-8.66182	ATERF14 (Ethylene-responsive element binding factor 14); DNA binding / transcription factor
A_84_P550871	AT2G33750	-8.66306	ATPUP2; purine transmembrane transporter
A_84_P14879	AT5G05282	-8.66792	CPuORF64 (Conserved peptide upstream open reading frame 64)
A_84_P555663	AT5G03545	-8.70495	hypothetical protein
A_84_P11643	AT2G23590	-8.88571	MES8 (METHYL ESTERASE 8); hydrolase/ hydrolase, acting on ester bonds///MES8 (METHYL ESTERASE 8); hydrolase/ hydrolase, acting on ester bonds
A_84_P592920	AT4G01390	-9.09308	hypothetical protein
A_84_P153598	AT5G65165	-9.34422	SDH2-3; electron carrier/ succinate dehydrogenase
A_84_P550153	AT3G30720	-9.54711	QQS (QUA-QUINE STARCH)
A_84_P11046	AT4G34410	-10.1442	RRTF1 ({REDOX RESPONSIVE TRANSCRIPTION FACTOR 1); DNA binding / transcription factor
A_84_P21605	AT5G46830	-10.4309	basic helix-loop-helix (bHLH) family protein
A_84_P21552	AT5G24880	-11.3016	hypothetical protein
A_84_P567849	AT3G24750	-11.3473	hypothetical protein
A_84_P22519	AT5G38130	-11.6948	transferase family protein
A_84_P559896	AT3G44450	-11.7514	hypothetical protein
A_84_P17327	AT2G34210	-11.7691	structural constituent of ribosome / transcription elongation regulator/ transcription initiation factor
A_84_P789543	AT5G57760	-11.9397	hypothetical protein
A_84_P63754	AT5G54585	-12.551	hypothetical protein
A_84_P20201	AT3G09290	-15.4491	TAC1 (TELOMERASE ACTIVATOR1); nucleic acid binding / transcription factor/ zinc ion binding
A_84_P11171	AT5G37970	-15.7842	S-adenosyl-L-methionine:carboxyl methyltransferase family protein
A_84_P260410	AT1G78450	-20.6879	SOUL heme-binding family protein
A_84_P16177	AT1G78440	-22.4505	ATGA2OX1 (gibberellin 2-oxidase 1); gibberellin 2-beta-dioxygenase
A_84_P22136	AT3G16360	-23.1305	AHP4 (HPT PHOSPHOTRANSMITTER 4); histidine phosphotransfer kinase/ transferase, transferring phosphorus-containing groups///"AHP4 (HPT PHOSPHOTRANSMITTER 4); histidine phosphotransfer kinase/ transferase, transferring phosphorus-containing groups"
A_84_P507728	AT4G23496	-35.9516	SP1L5 (SPIRAL1-LIKE5)
A_84_P12137	AT5G43940	-1207.76	HOT5 (sensitive to hot temperatures 5); S-(hydroxymethyl)glutathione dehydrogenase/ S-nitrosoglutathione reductase
